# Supplementary material for: CHARM: COVID-19 Health Action Response for Marines–Association of antigen-specific interferon-gamma and IL2 responses with asymptomatic and symptomatic infections after a positive qPCR SARS-CoV-2 test
Source: PLoS One. 2022 Apr 7;17(4):e0266691. doi: 10.1371/journal.pone.0266691 (PMC8989306; doi:10.1371/journal.pone.0266691)
Supplement: S1 File — (XLSX) [file pone.0266691.s009.xlsx]

## Sheet: S1 Asymptomatic IFNg 
		IFNg	IFNg	IFNg	IFNg	IFNg		IFNg	IFNg	IFNg	IFNg	IFNg		IFNg	IFNg	IFNg	IFNg	IFNg		IFNg	IFNg	IFNg	IFNg	IFNg
		T0	T0	T0	T0	T0		7d	7d	7d	7d	7d		14d	14d	14d	14d	14d		TLT	TLT	TLT	TLT	TLT
	Asymp. subj#	S	N+M	Np pool	Mp pool	CD4+CD8	Asymp. subj#	S	N+M	Np pool	Mp pool	CD4+CD8	Asymp. subj#	S	N+M	Np pool	Mp pool	CD4+CD8	Asymp. subj#	S	N+M	Np pool	Mp pool	CD4+CD8
	Asymp-1						Asymp-1	5	5	1.25	10	10	Asymp-1	7.5	1.25			5	Asymp-1	1.25	5	7.5	22.5	5
	Asymp-2	72.5	75			25	Asymp-2	42.5	87.5			17.5	Asymp-2						Asymp-2
	Asymp-3	7.5	7.5			2.5	Asymp-3	1.25	8.75	17.5	0	20	Asymp-3	1.25	1.25			2.5	Asymp-3	0	0			7.5
	Asymp-4	7.5	5	7.5	0	2.5	Asymp-4	0	17.5	10	5	7.5	Asymp-4	37.5	127.5	100	90	57.5	Asymp-4	40	57.5	57.5	32.5	42.5
	Asymp-5						Asymp-5	5	10			0	Asymp-5						Asymp-5	2.5	3.75	12.5	2.5	5
	Asymp-6						Asymp-6	7.5	1.25			0	Asymp-6	0					Asymp-6
	Asymp-7	0					Asymp-7	1.25	45	7.5	7.5	3.75	Asymp-7	0	0				Asymp-7	45	37.5	32.5	32.5	15
	Asymp-8						Asymp-8	22.5	27.5	17.5	7.5	35	Asymp-8						Asymp-8	7.5	12.5	7.5	17.5	15
	Asymp-9	1.25	2.5			0	Asymp-9	25	50	27.5	2.5	37.5	Asymp-9	7.5	52.5			0	Asymp-9	11.25	10	17.5	0	3.75
	Asymp-10						Asymp-10	22.5	6.25				Asymp-10	20	17.5				Asymp-10	12.5	5	2.5
	Asymp-11						Asymp-11	37.5	67.5	62.5	32.5		Asymp-11	0					Asymp-11
	Asymp-12	0					Asymp-12	60	52.5	58	33		Asymp-12	17.5	10.5				Asymp-12	2.5	3.75
	Asymp-13						Asymp-13	20	17.5	12.5	7.5		Asymp-13	30	105	87.5	92.5		Asymp-13	15	15	17.5	17.5
	Asymp-14	0					Asymp-14	10	10			7.5	Asymp-14	1.25	1.25	2.5	2.5	0	Asymp-14	15	15	0	7.5	2.5
	Asymp-15	0	0				Asymp-15	0	0				Asymp-15						Asymp-15
	Asymp-16	3.75	2.5	0	0	1.25	Asymp-16	17.5	12.5	7.5	2.5	2.5	Asymp-16	0	0	0	0	0	Asymp-16	10	22.5			12.5
	Asymp-17	7.5	1.25	2.5	7.5	1.25	Asymp-17	5	3.75	7.5	2.5	10	Asymp-17	15	25	12.5	2.5	52.5	Asymp-17	0	2.5			0
	Asymp-18	0	12.5	17.5	2.5	3.75	Asymp-18	6.25	12.5	12.5	2.5	3.75	Asymp-18	22.5	72.5			57.5	Asymp-18	27.5	82.5	72.5	2.5	27.5
	Asymp-19	1.25	0	0	0	1.25	Asymp-19	36.8852	12.2951			0	Asymp-19						Asymp-19
	Asymp-20	10	35	55		2.5	Asymp-20	52.5	97.5	135	0	230	Asymp-20	125	120	117.5	27.5	110	Asymp-20	28.75	32.5			0
	Asymp-21	0	0			0	Asymp-21	37.5	1.25			72.5	Asymp-21	22.9008	7.63359			0	Asymp-21	4.2735	38.4615			4.2735
	Asymp-22	1.25	2.5	0	0	1.25	Asymp-22	40	47.5	7.5	17.5	20	Asymp-22	5	7.5			2.5	Asymp-22	25	67.5	25	10	12.5
	Asymp-23	0	2.5			0	Asymp-23	0	0	0	0	0	Asymp-23	45	55	62.5	47.5	90	Asymp-23	72.5	80	52.5	22.5	52.5
	Asymp-24	3.75	3.75	2.5	0	1.25	Asymp-24	15	40	27.5	0	1.25	Asymp-24	152.5	85			45	Asymp-24	110	30			25
	Asymp-25	13.3333	1.66667			5	Asymp-25	5.83333	0.833333	0	0	6.66667	Asymp-25	90	105			81.6667	Asymp-25	80	40			53.3333
	Asymp-26	5	0			0	Asymp-26	47.5	47.5	47.5	57.5	22.5	Asymp-26	42.5	35	27.5	37.5	12.5	Asymp-26
	Asymp-27	2.5	0.833333	1.66667	1.66667	0	Asymp-27	5	8.33333	16.6667	0	0	Asymp-27	33.3333	75			38.3333	Asymp-27	6.66667	0			3.33333
	Asymp-28	0.833333	2.5			21.6667	Asymp-28	30	100			83.3333	Asymp-28	58.3333	56.6667			46.6667	Asymp-28	38.3333	80	31.6667	25	43.3333
	Asymp-29	1.25	0	2.5	0	0	Asymp-29	0	0			4.38596	Asymp-29	37.5	45			10	Asymp-29	42.5	12.5	22.5	17.5	12.5
	Asymp-30	0	0	0	0	1.25	Asymp-30	3.93701	0			0	Asymp-30	22.5	15	0	10	2.5	Asymp-30	12.5	25	2.5	2.5	10
	Asymp-31	0	0			0	Asymp-31	60	62.5	52.5	27.5	25	Asymp-31	80	52.5	57.5	7.5	50	Asymp-31
	Asymp-32	0	0			2.5	Asymp-32	0	0			0	Asymp-32	1.25	0			7.5	Asymp-32	57.5	37.5	12.5	37.5	40
	Asymp-33	0.833333	2.5	1.66667	0	0.833333	Asymp-33	40	9.16667			28.3333	Asymp-33	21.6667	10	13.3333	3.33333	16.6667	Asymp-33	8.33333	3.33333	0	0	7.5
	Asymp-34	0	0			0	Asymp-34	20	2.5			0	Asymp-34	7.5	2.5	7.5	0	1.25	Asymp-34	1.25	1.25			0
	Asymp-35	0	0				Asymp-35	6.25	10	22.5	0	13.75	Asymp-35	42.5	37.5			22.5	Asymp-35	10	20			32.5
	Asymp-36	0	0	12.5	0	0	Asymp-36	30	17.5			5	Asymp-36	82.5	27.5	32.5	37.5	52.5	Asymp-36
	Asymp-37	2.5	1.25	0	0	3.75	Asymp-37	14.4928	50.7246	10	0	0	Asymp-37	27.5	45	120	0	0	Asymp-37	15	47.5			12.5
	Asymp-38	0	0			0	Asymp-38	15	18.3333			6.66667	Asymp-38	46.6667	23.3333			0	Asymp-38	23.3333	6.66667			23.3333
	Asymp-39	0	0	0	2.5	0	Asymp-39	0	0			0	Asymp-39	37.5	30			7.5	Asymp-39	7.5	1.25			2.5
	Asymp-40	2.5	0			5	Asymp-40	47.5	40	35	5	40	Asymp-40	35	22.5	30	25	12.5	Asymp-40	25	32.5	17.5	17.5	1.25
	Asymp-41	11.6667	1.66667			3.33333	Asymp-41	43.3333	43.3333			6.66667	Asymp-41						Asymp-41	43.3333	13.3333			8.33333
	Aysmp-42	0	0			0	Aysmp-42	67.5	72.5			0	Aysmp-42	107.5	62.5	42.5	0	22.5	Aysmp-42	45	22.5			12.5
	Aysmp-43	0	0	0		0	Aysmp-43	5	0	0		0	Aysmp-43	27.5	15	12.5	12.5	7.5	Aysmp-43	15	0	10	5	7.5
	Aysmp-44	0	0			0	Aysmp-44	0	0			14.2857	Aysmp-44	2.5	22.5			12.5	Aysmp-44	27.5	50			52.5
	Aysmp-45	2.5	0			0	Aysmp-45	12.5	37.5	52.5	7.5	15	Aysmp-45	90	80	92.5	32.5	52.5	Aysmp-45	85	90			37.5
	Aysmp-46	5	0	0	5	0	Aysmp-46						Aysmp-46	18.3333	11.6667			1.66667	Aysmp-46	21.6667	28.3333	25		15
	Asymp-47	30	5	0		10	Asymp-47	67.5	37.5			17.5	Asymp-47	37.5	12.5			7.5	Asymp-47	35	20			20
	Asymp-48	25	2.5	0	0	10	Asymp-48	45	50			35	Asymp-48	37.5	52.5			12.5	Asymp-48	50	120			30
	Asymp-49	1.25	3.75	12.5	2.5	0	Asymp-49	62.5	72.5			32.5	Asymp-49	0	0			5	Asymp-49	20	60			20
	Asymp-50	11.25	5	13	8	1.25	Asymp-50	12.5	10			2.5	Asymp-50	0	0			0	Asymp-50	0	0			0
	Asymp-51	5	0	1.66667	1.66667	0	Asymp-51	151.667	216.667	251.667	8.33333	321.667	Asymp-51	43.3333	23.3333			36.6667	Asymp-51
	Asymp-52	0.833333	0.833333	8.33333	1.66667	5.83333	Asymp-52	0	0			1.66667	Asymp-52	0.833333	0	0		2.5	Asymp-52	0	0	0	0	0
	Asymp-53	0	0			2.5	Asymp-53	0	1.25			17.5	Asymp-53	0	0			0	Asymp-53	2.5	5			7.5
	Asymp-54	0	0			0	Asymp-54	7.5	2.5	2.5	0	1.25	Asymp-54	12.5	15	72.5	12.5	10	Asymp-54	22.5	27.5	22.5	22.5	17.5
	Asymp-55	0	0			0	Asymp-55	17.5	55	62.5	0	52.5	Asymp-55	0	0			0	Asymp-55	7.5	5	12.5	7.5	2.5
	Asymp-56	0	0	0	0	0	Asymp-56	12.5	7.5	7.5	2.5	1.25	Asymp-56	7.5	0			0	Asymp-56
	Asymp-57	0	0			1.25	Asymp-57	47.5	37.5			37.5	Asymp-57	6.25	7.5			7.5	Asymp-57	3.75	5			7.5
	Asymp-58	0	0			0	Asymp-58	46.6667	61.6667			75	Asymp-58	3.33333	31.6667			18.3333	Asymp-58	26.6667	31.6667			38.3333
	Asymp-59	0	0	0	0	0	Asymp-59	98.3333	226.667			168.333	Asymp-59	8.33333	15	1.66667	18.3333	5	Asymp-59	8.33333	25			5
	Asymp-60	0	0	0	1.66667	0	Asymp-60	43.3333	71.6667	51.6667	38.3333	20	Asymp-60	61.6667	43.3333			0	Asymp-60	30	23.3333	5	1.66667	1.66667
	Asymp-61	0.833333	0.833333	0	0	0	Asymp-61	93.3333	45	38.3333	5	50	Asymp-61	11.6667	8.33333	1.66667	0	5.83333	Asymp-61
	Asymp-62	5	0			1.25	Asymp-62	72.5	1.25			15	Asymp-62	22.5	57.5			32.5	Asymp-62	10	0			0
	Asymp-63	17.5	1.25	2.5	0	13.75	Asymp-63	37.5	30	37.5	17.5	50	Asymp-63	0	0			0	Asymp-63	22.5	32.5			10
	Asymp-64	0	1.25	0	0	0	Asymp-64						Asymp-64	0	2.5	7.5		1.25	Asymp-64	0	0			0
	Asymp-65	0	0			0	Asymp-65	25	17.5			22.5	Asymp-65	27.5	32.5			62.5	Asymp-65	0	0			0
	Asymp-66	0	0			0	Asymp-66						Asymp-66	27.5	27.5			2.5	Asymp-66	17.5	20			10
	Asymp-67	0	1.25				Asymp-67	27.5	25				Asymp-67	52.5	15				Asymp-67	6.25	0
	Asymp-68	0	5				Asymp-68	75	20				Asymp-68	35	90				Asymp-68	30	40
	Asymp-69	3.75	0	0	0		Asymp-69	42.5	22.5				Asymp-69	40	50	22.5	0		Asymp-69	27.5	85	42.5
	Asymp-70	1.25	0	0	2.5		Asymp-70	2.5	7.5	0	0		Asymp-70	2.5	32.5	7.5	0		Asymp-70	7.5	15	22.5	0
	Asymp-71						Asymp-71	47.5	17.5				Asymp-71	72.5	15				Asymp-71
	Asymp-72	12.5	25				Asymp-72	1.25	20				Asymp-72						Asymp-72
	Asymp-73	0	0	2.5	0		Asymp-73	15	1.25	17.5	0		Asymp-73	35	7.5	17.5	12.5		Asymp-73	8.75	3.75
	Asymp-74	0	0	0	0		Asymp-74	5	6.25	22.5	2.5		Asymp-74	5	2.5				Asymp-74
	Asymp-75	2.5	0	15	0		Asymp-75	40	55	17.5	42.5		Asymp-75	40	90	112.5	82.5		Asymp-75
	Asymp-76	0	0.833333	0	0		Asymp-76	16.6667	71.6667	70	10		Asymp-76	30	33.3333				Asymp-76
	Asymp-77	0	0				Asymp-77	47.5	80				Asymp-77	0	7.5				Asymp-77
	Asymp-78	0	0				Asymp-78	7.5	7.5				Asymp-78	5	2.5				Asymp-78
	Asymp-79	7.5	7.5	2.5	2.5		Asymp-79	87.5	80	42.5	47.5		Asymp-79	35	27.5	7.5	27.5		Asymp-79
	Asymp-80	0	0				Asymp-80	46.6667	45	31.6667	15		Asymp-80	96.6667	110	100	180		Asymp-80
	Asymp-81	0	1.25	0	0		Asymp-81	47.5	80	47.5	42.5		Asymp-81	7.5	12.5				Asymp-81
	Asymp-82						Asymp-82	33.3333	60	8.33333	8.33333		Asymp-82	61.6667	80	45	58.3333		Asymp-82	16.6667	31.6667	8.33333	28.3333
	Asymp-83						Asymp-83	30	142.5	92.5	7.5		Asymp-83	55	55	42.5			Asymp-83	55	45	17.5	12.5
	Asymp-84						Asymp-84	33.3333	18.3333	11.6667	8.33333		Asymp-84	51.6667	31.6667	25	35		Asymp-84	23.3333	25
	Asymp-85	0	0				Asymp-85						Asymp-85						Asymp-85	17.5	25
	Asymp-86						Asymp-86	125	60				Asymp-86	60	27.5	17.5	2.5		Asymp-86	65	110	52.5	27.5
	Asymp-87						Asymp-87	60	55	22.5	32.5		Asymp-87	8.75	15				Asymp-87	40	7.5	27.5	32.5
	Asymp-88	0	25	16.6667	16.6667		Asymp-88						Asymp-88	5.83333	38.3333	8.33333	25		Asymp-88	0	0
	Asymp-89	3.75	0				Asymp-89	0	2.5				Asymp-89	7.5	0				Asymp-89
	Asymp-90	0	1.25				Asymp-90	15	32.5				Asymp-90	140	97.5				Asymp-90
	Asymp-91	0	0				Asymp-91	17.5	0				Asymp-91	11.25	5				Asymp-91
	Asymp-92	15	62.5	27.5	17.5		Asymp-92						Asymp-92						Asymp-92	42.5	25	27.5	42.5
	Asymp-93	1.25	2.5	0	0		Asymp-93	17.5	35				Asymp-93	10	32.5	12.5	12.5		Asymp-93
	Asymp-94	0	0	0	0		Asymp-94	0	4.09836				Asymp-94	35	47.5	17.5	52.5		Asymp-94
	Asymp-95	1.25	0	0	2.5		Asymp-95	37.5	87.5				Asymp-95	67.5	107.5	7.5	77.5		Asymp-95
	Asymp-96	5	2.5				Asymp-96						Asymp-96	0	8.75	0	0		Asymp-96	0	0
	Asymp-97	2.5	0				Asymp-97	0	0				Asymp-97	22.5	3.75	22.5	0		Asymp-97
	Asymp-98	0	0	0	2.5		Asymp-98						Asymp-98	10	22.5				Asymp-98	47.5	18.75	2.5	2.5
	Asymp-99	20	1.66667	0	1.66667		Asymp-99						Asymp-99	26.6667	31.6667	13.3333	30		Asymp-99
	Asymp-100	50	70				Asymp-100	17.5	5				Asymp-100	15	22.5				Asymp-100
	Asymp-101	26.25	1.25	7.5	0		Asymp-101	3.75	27.5	42.5	27.5		Asymp-101	11.194	41.0448				Asymp-101
	Asymp-102	0	0				Asymp-102	85	75				Asymp-102	32.5	45				Asymp-102
	Asymp-103	0	0				Asymp-103	65	12.5				Asymp-103	8.75	17.5	2.5	2.5		Asymp-103
	Asymp-104	0	12.5				Asymp-104						Asymp-104	1.25	0				Asymp-104	27.5	17.5
	Asymp-105	1.25	0				Asymp-105	22.5	10	2.5	2.5		Asymp-105	17.5	32.5				Asymp-105
	Asymp-106	0	0				Asymp-106	12.5471	69.0088				Asymp-106						Asymp-106
	Asymp-107	0	0				Asymp-107						Asymp-107	17.5	7.5	0	12.5		Asymp-107	80	47.5	22.5	22.5
	Asymp-108	35	65	71.6667			Asymp-108	46.6667	35	18.3333	18.3333		Asymp-108						Asymp-108	31.6667	21.6667	8.33333	15
	Asymp-109	0	0	2.5	2.5		Asymp-109						Asymp-109	3.75	12.5	2.5	7.5		Asymp-109	1.25	0	2.5	7.5
	Asymp-110	4.16667	0.833333	5	1.66667		Asymp-110	38.3333	71.6667	26.6667	30		Asymp-110	26.6667	60				Asymp-110
	Asymp-111	3.33333	0				Asymp-111						Asymp-111	3.33333	8.33333				Asymp-111	20	16.6667
	Asymp-112	0	0	0	0		Asymp-112	84.1121	21.028				Asymp-112	60	15	2.5	12.5		Asymp-112
	Asymp-113	0	0				Asymp-113	50	22.5				Asymp-113						Asymp-113
	Asymp-114	0	0	0	0		Asymp-114						Asymp-114	0	0	0	0		Asymp-114
	Asymp-115	0	0	7.5	2.5		Asymp-115	3.75	17.5	2.5	12.5		Asymp-115						Asymp-115
	Asymp-116	3.75	0				Asymp-116	0	3.75				Asymp-116						Asymp-116
	Asymp-117	0	0	0	0		Asymp-117	25	10	12.5	0		Asymp-117						Asymp-117
	Asymp-118	15	1.25				Asymp-118	7.5	0				Asymp-118						Asymp-118
	Asymp-119						Asymp-119	6.66667	3.33333	5	0		Asymp-119	1.66667	16.6667	0	6.66667		Asymp-119
	Asymp-120	0	0.833333				Asymp-120						Asymp-120	43.3333	36.6667				Asymp-120
	Asymp-121	5	1.66667				Asymp-121	23.3333	45				Asymp-121						Asymp-121
	Asymp-122	0	1.25				Asymp-122	75	32.5				Asymp-122						Asymp-122
	Asymp-123						Asymp-123	63.3333	65	20	13.3333		Asymp-123	90	108.333				Asymp-123	40	26.6667	25	25
	Asymp-124	3.33333	4.16667				Asymp-124	20	21.6667	21.6667	8.33333		Asymp-124	28.3333	43.3333	31.6667	18.3333		Asymp-124	8.33333	8.33333
