# Supplementary material for: CHARM: COVID-19 Health Action Response for Marines–Association of antigen-specific interferon-gamma and IL2 responses with asymptomatic and symptomatic infections after a positive qPCR SARS-CoV-2 test
Source: PLoS One. 2022 Apr 7;17(4):e0266691. doi: 10.1371/journal.pone.0266691 (PMC8989306; doi:10.1371/journal.pone.0266691)
Supplement: S2 File — (XLSX) [file pone.0266691.s010.xlsx]

## Sheet: S2 Asymp IL2 
		IL2	IL2	IL2	IL2	IL2		IL2	IL2	IL2	IL2	IL2		IL2	IL2	IL2	IL2	IL2		IL2	IL2	IL2	IL2	IL2
		T0	T0	T0	T0	T0		7d	7d	7d	7d	7d		14d	14d	14d	14d	14d		TLT	TLT	TLT	TLT	TLT
	Asymp. subj#	S	N+M	Np pool	Mp pool	CD4+CD8	Asymp. subj#	S	N+M	Np pool	Mp pool	CD4+CD8	Asymp. subj#	S	N+M	Np pool	Mp pool	CD4+CD8	Asymp. subj#	S	N+M	Np pool	Mp pool	CD4+CD8
	Asymp-1						Asymp-1	12.5	0	0	15	15	Asymp-1	12.5	2.5			7.5	Asymp-1	2.5	10	0	5	2.5
	Asymp-2	50	57.5			25	Asymp-2	37.5	57.5			7.5	Asymp-2						Asymp-2
	Asymp-3	2.5	0			37.5	Asymp-3	0	0	5	0	2.5	Asymp-3	0	5			5	Asymp-3	1.25	0			0
	Asymp-4	0	0	7.5	0	2.5	Asymp-4	2.5	0	10	0	0	Asymp-4	27.5	97.5	52.5	62.5	22.5	Asymp-4	50	52.5	72.5	62.5	20
	Asymp-5						Asymp-5	0	0			0	Asymp-5						Asymp-5
	Asymp-6						Asymp-6	0	0			0	Asymp-6	0					Asymp-6	1.25	1.25	0	0	2.5
	Asymp-7	0					Asymp-7	1.25	12.5	0	0	3.75	Asymp-7	0	0				Asymp-7	50	35	12.5	17.5	1.25
	Asymp-8						Asymp-8	10	7.5	27.5	2.5	10	Asymp-8						Asymp-8	15	3.75	2.5	7.5	3.75
	Asymp-9	0	0			0	Asymp-9	12.5	22.5	15	10	12.5	Asymp-9	7.5	0			0	Asymp-9	5	7.5	0	0	0
	Asymp-10						Asymp-10	2.5	3.75				Asymp-10	22.5	3.75				Asymp-10	15	5	0
	Asymp-11						Asymp-11	20	32.5	27.5	12.5		Asymp-11	0					Asymp-11
	Asymp-12	0					Asymp-12	37.5	37.5	13	0		Asymp-12	17.5	10.5				Asymp-12	0	0
	Asymp-13						Asymp-13	2.5	10	7.5	7.5		Asymp-13	20	35	57.5	32.5		Asymp-13	7.5	6.25	7.5	12.5
	Asymp-14	0					Asymp-14	2.5	0			0	Asymp-14	1.25	0	2.5	0	0	Asymp-14	5	0	0	0	0
	Asymp-15	0	0				Asymp-15	0	0				Asymp-15						Asymp-15
	Asymp-16	0	0	0	0	2.5	Asymp-16	7.5	7.5	0	0	2.5	Asymp-16	0	0	0	0	0	Asymp-16	2.5	5			5
	Asymp-17	2.5	1.25	0	7.5	1.25	Asymp-17	2.5	0	12.5	2.5	0	Asymp-17	15	27.5	7.5	2.5	15	Asymp-17	0	2.5			0
	Asymp-18	3.75	2.5	2.5	2.5	3.75	Asymp-18	0	3.75	2.5	0	0	Asymp-18	7.5	7.5			2.5	Asymp-18	17.5	22.5	45	0	12.5
	Asymp-19	5	1.25	0	0	0	Asymp-19	12.2951	0			0	Asymp-19						Asymp-19
	Asymp-20	0	0	0		12.5	Asymp-20	2.5	5	17.5	0	12.5	Asymp-20	52.5	40	72.5	12.5	12.5	Asymp-20	22.5	25			0
	Asymp-21	0	0			0	Asymp-21	1.25	0			0	Asymp-21	0	0			0	Asymp-21	4.2735	0			0
	Asymp-22	1.25	1.25	0	0	6.25	Asymp-22	17.5	13.75	2.5	0	3.75	Asymp-22	1.25	1.25			2.5	Asymp-22	15	37.5	15	15	0
	Asymp-23	0	0			0	Asymp-23	7.5	5	7.5	2.5	0	Asymp-23	20	7.5	17.5	12.5	7.5	Asymp-23	37.5	52.5	22.5	22.5	12.5
	Asymp-24	1.25	1.25	0	0	1.25	Asymp-24	2.5	3.75	0	0	0	Asymp-24	57.5	20			12.5	Asymp-24	62.5	12.5			12.5
	Asymp-25	1.66667	0			1.66667	Asymp-25	5	5	0	1.66667	0	Asymp-25	56.6667	45			28.3333	Asymp-25	43.3333	36.6667			20
	Asymp-26	5	0			0	Asymp-26	10	7.5	22.5	37.5	1.25	Asymp-26	3.75	20	22.5	27.5	3.75	Asymp-26
	Asymp-27	2.5	0.833333	1.66667	0	1.66667	Asymp-27	0.833333	0	1.66667	1.66667	0.833333	Asymp-27	35	38.3333			21.6667	Asymp-27	0.833333	0.833333			1.66667
	Asymp-28	0.833333	2.5			18.3333	Asymp-28	6.66667	10			8.33333	Asymp-28	26.6667	28.3333			18.3333	Asymp-28	15	28.3333	25	8.33333	15
	Asymp-29	0	0	2.5	0	0	Asymp-29	0	0			0	Asymp-29	25	12.5			5	Asymp-29	10	5	2.5	17.5	1.25
	Asymp-30	0	0	0	0	0	Asymp-30	0	0			0	Asymp-30	7.5	10	0	0	0	Asymp-30	7.5	6.25	2.5	7.5	5
	Asymp-31	0	0			0	Asymp-31	20	15	12.5	7.5	5	Asymp-31	50	5	7.5	7.5	1.25	Asymp-31
	Asymp-32	0	0			2.5	Asymp-32	0	0			0	Asymp-32	1.25	0			0	Asymp-32	52.5	27.5	12.5	57.5	10
	Asymp-33	0	0	0	0	0	Asymp-33	51.6667	18.3333			18.3333	Asymp-33	15	6.66667	8.33333	8.33333	5	Asymp-33	7.5	0.833333	1.66667	0	0
	Asymp-34	0	0			0	Asymp-34	7.5	1.25			0	Asymp-34	3.75	0	12.5	0	1.25	Asymp-34	0	1.25			0
	Asymp-35	0	0				Asymp-35	0	3.75	0	0	1.25	Asymp-35	22.5	32.5			2.5	Asymp-35	5	5			2.5
	Asymp-36	3.75	0	22.5	0	0	Asymp-36	1.25	6.25			1.25	Asymp-36	30	20	32.5	57.5	27.5	Asymp-36
	Asymp-37	2.5	0	2.5	0	2.5	Asymp-37	7.24638	7.24638	0	0	7.24638	Asymp-37	42.5	67.5	75	25	25	Asymp-37	5	30			2.5
	Asymp-38	0.833333	6.66667			0.833333	Asymp-38	11.6667	6.66667			3.33333	Asymp-38	45	28.3333			1.66667	Asymp-38	25	13.3333			5
	Asymp-39	0	0	0	0	0	Asymp-39	0	0			0	Asymp-39	27.5	7.5			1.25	Asymp-39	1.25	1.25			2.5
	Asymp-40	0	0			5	Asymp-40	11.25	0	2.5	0	1.25	Asymp-40	20	20	12.5	7.5	1.25	Asymp-40	10	11.25	7.5	12.5	5
	Asymp-41	6.25	3.75			1.25	Asymp-41	55	12.5			7.5	Asymp-41						Asymp-41	25	25			5
	Asymp-42	0	0			0	Asymp-42	75	15			0	Asymp-42	140	72.5	20	0	30	Asymp-42	35	20			1.25
	Asymp-43	0	2.5	0		7.5	Asymp-43	10	2.5	0		0	Asymp-43	37.5	27.5	0	22.5	20	Asymp-43	2.5	0	10	10	2.5
	Asymp-44	0	0			7.5	Asymp-44	14.2857	0			0	Asymp-44	2.5	2.5			12.5	Asymp-44	15	20			7.5
	Asymp-45	0	0			0	Asymp-45	7.5	1.25	2.5	0	5	Asymp-45	52.5	37.5	27.5	27.5	32.5	Asymp-45	50	22.5			1.25
	Asymp-46	2.5	0	11.6667	5	1.66667	Asymp-46						Asymp-46	13.3333	10			3.33333	Asymp-46	36.6667	36.6667	16.6667		11.6667
	Asymp-47	0	0	0		0	Asymp-47	0	0			7.5	Asymp-47	27.5	17.5			2.5	Asymp-47	30	45			12.5
	Asymp-48	5	3.75	0	0	5	Asymp-48	45	30			10	Asymp-48	27.5	47.5			7.5	Asymp-48	25	27.5			12.5
	Asymp-49	1.25	1.25	12.5	2.5	8.75	Asymp-49	32.5	37.5			22.5	Asymp-49	0	0			0	Asymp-49	20	50			35
	Asymp-50	3.75	1.25	3	3	1.25	Asymp-50	10	8.75			2.5	Asymp-50	0	0			0	Asymp-50	0	0			0
	Asymp-51	4.16667	3.33333	1.66667	5	0	Asymp-51	45	1.66667	10	0	11.6667	Asymp-51	30	6.66667			15	Asymp-51
	Asymp-52	0	0.833333	0	5	0	Asymp-52	0.833333	0			1.66667	Asymp-52	0	0	0		0	Asymp-52	2.5	0.833333	0	0	0
	Asymp-53	0	0			0	Asymp-53	0	1.25			0	Asymp-53	0	0			0	Asymp-53	1.25	1.25			0
	Asymp-54	0	0			0	Asymp-54	0	0	0	0	0	Asymp-54	0	7.5	2.5	7.5	0	Asymp-54	5	1.25	12.5	2.5	2.5
	Asymp-55	0	0			0	Asymp-55	0	1.25	2.5	0	0	Asymp-55	0	0			0	Asymp-55	1.25	1.25	0	2.5	0
	Asymp-56	0	0	0	0	0	Asymp-56	0	0	0	2.5	0	Asymp-56	1.25	0			0	Asymp-56
	Asymp-57	0	0			0	Asymp-57	32.5	2.5			2.5	Asymp-57	1.25	3.75			2.5	Asymp-57	1.25	2.5			0
	Asymp-58	0	0			0	Asymp-58	40	58.3333			15	Asymp-58	5	15			1.66667	Asymp-58	23.3333	23.3333			25
	Asymp-59	0	0	0	1.66667	0	Asymp-59	5	25			5	Asymp-59	2.5	15	1.66667	5	2.5	Asymp-59	1.66667	15			2.5
	Asymp-60	0	0.833333	0	1.66667	0.833333	Asymp-60	8.33333	28.3333	6.66667	13.3333	8.33333	Asymp-60	16.6667	13.3333			5	Asymp-60	40	16.6667	1.66667	5	5
	Asymp-61	0	0	0	0	0.833333	Asymp-61	25	16.6667	18.3333	5	13.3333	Asymp-61	10	6.66667	0	0	1.66667	Asymp-61
	Asymp-62	2.5	5			2.5	Asymp-62	3.75	0			3.75	Asymp-62	0	5			5	Asymp-62	20	15			0
	Asymp-63	10	2.5	2.5	0	2.5	Asymp-63	12.5	22.5	27.5	12.5	35	Asymp-63	0	5			0	Asymp-63	17.5	40			17.5
	Asymp-64	0	2.5	0	0	1.25	Asymp-64						Asymp-64	1.25	0	0		1.25	Asymp-64	0	0			0
	Asymp-65	0	0			0	Asymp-65	1.25	1.25			1.25	Asymp-65	10	10			2.5	Asymp-65	0	0			0
	Asymp-66	0	0			0	Asymp-66						Asymp-66	20	0			0	Asymp-66	12.5	27.5			7.5
	Asymp-67	0	0				Asymp-67	7.5	10				Asymp-67	27.5	20				Asymp-67	2.5	12.5
	Asymp-68	0	10				Asymp-68	2.5	0				Asymp-68	15	30				Asymp-68	15	17.5
	Asymp-69	0	0	0	2.5		Asymp-69	10	2.5				Asymp-69	25	27.5	2.5	0		Asymp-69	27.5	32.5	2.5
	Asymp-70	1.25	0	0	0		Asymp-70	0	0	0	0		Asymp-70	1.25	17.5	17.5	2.5		Asymp-70	10	15	7.5	0
	Asymp-71						Asymp-71	35	17.5				Asymp-71	55	17.5				Asymp-71
	Asymp-72	1.25	3.75				Asymp-72	0	1.25				Asymp-72						Asymp-72
	Asymp-73	0	0	0	0		Asymp-73	1.25	1.25	2.5	0		Asymp-73	15	1.25	0	7.5		Asymp-73	1.25	5
	Asymp-74	1.25	1.25	0	0		Asymp-74	10	0	0	0		Asymp-74	7.5	0				Asymp-74
	Asymp-75	3.75	0	0	0		Asymp-75	1.25	1.25	0	0		Asymp-75	1.25	20	2.5	2.5		Asymp-75
	Asymp-76	0	0	0	0		Asymp-76	0	0	0	0		Asymp-76	5	5				Asymp-76
	Asymp-77	0	0				Asymp-77	0	1.25				Asymp-77	0	2.5				Asymp-77
	Asymp-78	0	0				Asymp-78	1.25	3.75				Asymp-78	0	0				Asymp-78
	Asymp-79	1.25	2.5	0	2.5		Asymp-79	17.5	15	2.5	12.5		Asymp-79	3.75	7.5	2.5	17.5		Asymp-79
	Asymp-80	0	0				Asymp-80	3.33333	0	1.66667	0		Asymp-80	45	18.3333	38.3333	68.3333		Asymp-80
	Asymp-81	1.25	0	0	2.5		Asymp-81	12.5	12.5	12.5	0		Asymp-81	7.5	2.5				Asymp-81
	Asymp-82						Asymp-82	5	15	0	0		Asymp-82	18.3333	11.6667	8.33333	18.3333		Asymp-82	5	8.33333	5	18.3333
	Asymp-83						Asymp-83	1.25	0	0	0		Asymp-83	6.25	0	0			Asymp-83	27.5	3.75	2.5	2.5
	Asymp-84						Asymp-84	0.833333	5.83333	0	1.66667		Asymp-84	20.8333	0.833333	1.66667	5		Asymp-84	5	3.33333
	Asymp-85	0	0				Asymp-85						Asymp-85						Asymp-85	6.25	2.5
	Asymp-86						Asymp-86	2.5	0				Asymp-86	6.25	2.5	2.5	2.5		Asymp-86	27.5	22.5	2.5	22.5
	Asymp-87						Asymp-87	17.5	12.5	12.5	2.5		Asymp-87	12.5	1.25				Asymp-87	32.5	12.5	2.5	12.5
	Asymp-88	0.833333	2.5	8.33333	8.33333		Asymp-88						Asymp-88	0	6.66667	0	10		Asymp-88	3.67647	3.67647
	Asymp-89	0	0				Asymp-89	3.75	0				Asymp-89	3.75	7.5				Asymp-89
	Asymp-90	0	0				Asymp-90	0	2.5				Asymp-90	6.25	7.5				Asymp-90
	Asymp-91	0	0				Asymp-91	0	2.5				Asymp-91	5	1.25				Asymp-91
	Asymp-92	3.75	3.75	7.5	7.5		Asymp-92						Asymp-92						Asymp-92	15	2.5	7.5	7.5
	Asymp-93	0	0	0	0		Asymp-93	2.5	15				Asymp-93	17.5	12.5	17.5	17.5		Asymp-93
	Asymp-94	0	0	0	0		Asymp-94	2.04918	4.09836				Asymp-94	55	27.5	27.5	52.5		Asymp-94
	Asymp-95	0	0	0	0		Asymp-95	15	5				Asymp-95	47.5	90	17.5	42.5		Asymp-95
	Asymp-96	0	1.25				Asymp-96						Asymp-96	3.75	1.25	2.5	0		Asymp-96	0	7.5
	Asymp-97	8.75	0				Asymp-97	0	0				Asymp-97	12.5	3.75	2.5	0		Asymp-97
	Asymp-98	0	0	0	7.5		Asymp-98						Asymp-98	0	7.5				Asymp-98	5	8.75	2.5	0
	Asymp-99	1.66667	3.33333	1.66667	1.66667		Asymp-99						Asymp-99	30	20	21.6667	25		Asymp-99
	Asymp-100	0	5				Asymp-100	0	0				Asymp-100	1.25	5				Asymp-100
	Asymp-101	1.25	3.75	0	0		Asymp-101	0	1.25	2.5	12.5		Asymp-101	11.194	18.6567				Asymp-101
	Asymp-102	0	0				Asymp-102	10	10				Asymp-102	22.5	22.5				Asymp-102
	Asymp-103	0	0				Asymp-103	12.5	12.5				Asymp-103	1.25	1.25	7.5	0		Asymp-103
	Asymp-104	1.25	0				Asymp-104						Asymp-104	1.25	0				Asymp-104	5	0
	Asymp-105	0	0				Asymp-105	3.75	1.25	7.5	0		Asymp-105	0	7.5				Asymp-105
	Asymp-106	0	0				Asymp-106	0	0				Asymp-106						Asymp-106
	Asymp-107	0	0				Asymp-107						Asymp-107	0	7.5	2.5	2.5		Asymp-107	12.5	15	7.5	27.5
	Asymp-108	6.66667	2.5	1.66667			Asymp-108	20	8.33333	5	5		Asymp-108						Asymp-108	11.6667	10	1.66667	8.33333
	Asymp-109	0	0	0	0		Asymp-109						Asymp-109	0	1.25	7.5	2.5		Asymp-109	1.25	3.75	0	0
	Asymp-110	1.66667	0.833333	0	0		Asymp-110	16.6667	26.6667	21.6667	35		Asymp-110	16.6667	35				Asymp-110
	Asymp-111	0	0				Asymp-111						Asymp-111	6.66667	4.16667				Asymp-111	3.33333	8.33333
	Asymp-112	2.5	0	0	0		Asymp-112	9.34579	0				Asymp-112	20	6.25	7.5	2.5		Asymp-112
	Asymp-113	1.25	0				Asymp-113	15	6.25				Asymp-113						Asymp-113
	Asymp-114	0	1.25	0	2.5		Asymp-114						Asymp-114	0	0	0	0		Asymp-114
	Asymp-115	2.5	0	2.5	2.5		Asymp-115	1.25	1.25	2.5	0		Asymp-115						Asymp-115
	Asymp-116	6.25	0				Asymp-116	5	0				Asymp-116						Asymp-116
	Asymp-117	0	0	0	0		Asymp-117	5	3.75	2.5	0		Asymp-117						Asymp-117
	Asymp-118	7.5	1.25				Asymp-118	0	0				Asymp-118						Asymp-118
	Asymp-119						Asymp-119	3.33333	3.33333	1.66667	0		Asymp-119	1.66667	8.33333	0	8.33333		Asymp-119
	Asymp-120	45	2.5				Asymp-120						Asymp-120	28.3333	35				Asymp-120
	Asymp-121	0	0				Asymp-121	3.33333	4.16667				Asymp-121						Asymp-121
	Asymp-122	0	0				Asymp-122	3.75	0				Asymp-122						Asymp-122
	Asymp-123						Asymp-123	20	10.8333	0	0		Asymp-123	36.6667	41.6667				Asymp-123	18.3333	23.3333	11.6667	11.6667
	Asymp-124	0.833333	7.5				Asymp-124	0.833333	1.66667	5	5		Asymp-124	36.6667	16.6667	11.6667	21.6667		Asymp-124	10	11.6667
