# Supplementary material for: CHARM: COVID-19 Health Action Response for Marines–Association of antigen-specific interferon-gamma and IL2 responses with asymptomatic and symptomatic infections after a positive qPCR SARS-CoV-2 test
Source: PLoS One. 2022 Apr 7;17(4):e0266691. doi: 10.1371/journal.pone.0266691 (PMC8989306; doi:10.1371/journal.pone.0266691)
Supplement: S3 File — (XLSX) [file pone.0266691.s011.xlsx]

## Sheet: S3 Asymp g+2
		g&IL2	g&IL2	g&IL2	g&IL2	g&IL2		g&IL2	g&IL2	g&IL2	g&IL2	g&IL2		g&IL2	g&IL2	g&IL2	g&IL2	g&IL2		g&IL2	g&IL2	g&IL2	g&IL2	g&IL2
		T0	T0	T0	T0	T0		7d	7d	7d	7d	7d		14d	14d	14d	14d	14d		TLT	TLT	TLT	TLT	TLT
	Asymp. subj#	S	N+M	Np pool	Mp pool	CD4+CD8	Asymp. subj#	S	N+M	Np pool	Mp pool	CD4+CD8	Asymp. subj#	S	N+M	Np pool	Mp pool	CD4+CD8	Asymp. subj#	S	N+M	Np pool	Mp pool	CD4+CD8
	Asymp-1						Asymp-1	0	0	0	0	0	Asymp-1	1.25	0			1.25	Asymp-1	0	1.25	0	2.5	0
	Asymp-2	10	20			2.5	Asymp-2	17.5	20			1.25	Asymp-2						Asymp-2
	Asymp-3	0	0			0	Asymp-3	0	1.25	1.25	0	1.25	Asymp-3	0	0			0	Asymp-3	0	0			0
	Asymp-4	0	1.25	1.25	1.25	0	Asymp-4	0	2.5	2.5	0	0	Asymp-4	12.5	32.5	7.5	17.5	5	Asymp-4	7.5	10	17.5	7.5	7.5
	Asymp-5						Asymp-5	0	0			0	Asymp-5						Asymp-5
	Asymp-6						Asymp-6	0	0			0	Asymp-6	0					Asymp-6	0	0	0	0	1.25
	Asymp-7	0					Asymp-7	0	1.25	0	0	1.25	Asymp-7	0	0				Asymp-7	3.75	7.5	0	0	1.25
	Asymp-8						Asymp-8	1.25	1.25	0	0	3.75	Asymp-8						Asymp-8	1.25	0	0	7.5	1.25
	Asymp-9	0	0			0	Asymp-9	2.5	1.25	2.5	0	0	Asymp-9	0	0			0	Asymp-9	3.75	1.25	2.5	0	1.25
	Asymp-10						Asymp-10	2.5	0				Asymp-10	7.5	0				Asymp-10	3.75	0	0
	Asymp-11						Asymp-11	0	7.5	7.5	2.5		Asymp-11	0					Asymp-11
	Asymp-12	0					Asymp-12	5	10	0	0		Asymp-12	3.5	3.5				Asymp-12	0	0
	Asymp-13						Asymp-13	0	1.25	0	2.5		Asymp-13	5	5	42.5	22.5		Asymp-13	1.25	0	0	2.5
	Asymp-14	0					Asymp-14	2.5	0			0	Asymp-14	0	0	0	0	0	Asymp-14	2.5	0	0	0	0
	Asymp-15	0	0				Asymp-15	0	0				Asymp-15						Asymp-15
	Asymp-16	0	0	0	0	0	Asymp-16	0	1.25	0	0	0	Asymp-16	0	0	0	0	0	Asymp-16	1.25	0			2.5
	Asymp-17	1.25	1.25	0	2.5	0	Asymp-17	2.5	0	2.5	0	0	Asymp-17	3.75	7.5	0	0	2.5	Asymp-17	0	2.5			0
	Asymp-18	0	0	0	2.5	0	Asymp-18	0	1.25	2.5	0	0	Asymp-18	0	2.5			0	Asymp-18	5	2.5	0	0	1.25
	Asymp-19	0	0	0	0	0	Asymp-19	4.09836	0			0	Asymp-19						Asymp-19
	Asymp-20	0	0	2.5		1.25	Asymp-20	1.25	0	2.5	0	1.25	Asymp-20	12.5	12.5	12.5	0	1.25	Asymp-20	3.75	7.5			0
	Asymp-21	0	0			0	Asymp-21	0	0			0	Asymp-21	0	0			0	Asymp-21	4.2735	0			0
	Asymp-22	0	0	0	0	0	Asymp-22	5	0	2.5	2.5	0	Asymp-22	1.25	1.25			2.5	Asymp-22	0	10	0	0	0
	Asymp-23	0	0			0	Asymp-23	2.5	1.25	0	0	0	Asymp-23	10	1.25	0	7.5	1.25	Asymp-23	20	17.5	0	2.5	2.5
	Asymp-24	0	0	0	0	0	Asymp-24	0	1.25	0	0	0	Asymp-24	22.5	5			2.5	Asymp-24	20	1.25			2.5
	Asymp-25	1.66667	0			1.66667	Asymp-25	0.833333	0	0	0	0	Asymp-25	18.3333	5			5	Asymp-25	31.6667	16.6667			8.33333
	Asymp-26	5	0			0	Asymp-26	2.5	1.25	7.5	7.5	0	Asymp-26	0	7.5	0	7.5	1.25	Asymp-26
	Asymp-27	0	0	0	0	0	Asymp-27	0	0	1.66667	0	0	Asymp-27	4.16667	6.66667			0.833333	Asymp-27	0.833333	0.833333			1.66667
	Asymp-28	0	0			8.33333	Asymp-28	0.833333	0.833333			0	Asymp-28	8.33333	5			1.66667	Asymp-28	1.66667	10	0	8.33333	1.66667
	Asymp-29	0	0	0	0	0	Asymp-29	0	0			0	Asymp-29	3.75	0			1.25	Asymp-29	2.5	2.5	2.5	2.5	0
	Asymp-30	0	0	0	0	0	Asymp-30	0	0			0	Asymp-30	1.25	2.5	0	2.5	1.25	Asymp-30	5	3.75	0	0	3.75
	Asymp-31	0	0			0	Asymp-31	3.75	2.5	7.5	0	0	Asymp-31	15	0	2.5	7.5	0	Asymp-31
	Asymp-32	0	0			0	Asymp-32	0	0			0	Asymp-32	0	0			0	Asymp-32	5	6.25	0	12.5	0
	Asymp-33	0	0	0	0	0	Asymp-33	6.66667	0.833333			0	Asymp-33	0.833333	2.5	1.66667	0	0	Asymp-33	4.16667	0	0	0	0
	Asymp-34	0	0			0	Asymp-34	3.75	0			0	Asymp-34	0	0	0	0	1.25	Asymp-34	0	0			0
	Asymp-35	0	0				Asymp-35	0	3.75	0	0	1.25	Asymp-35	0	2.5			0	Asymp-35	1.25	2.5			1.25
	Asymp-36	0	0	2.5	0	0	Asymp-36	1.25	1.25			0	Asymp-36	5	1.25	2.5	17.5	2.5	Asymp-36
	Asymp-37	0	0	0	0	0	Asymp-37	0	7.24638	0	0	0	Asymp-37	17.5	15	2.5	2.5	3.75	Asymp-37	2.5	2.5			0
	Asymp-38	0	0.833333			0	Asymp-38	1.66667	0.833333			0	Asymp-38	18.3333	5			0	Asymp-38	8.33333	2.5			0.833333
	Asymp-39	0	0	0	0	0	Asymp-39	0	0			0	Asymp-39	8.75	3.75			0	Asymp-39	0	0			2.5
	Asymp-40	0	0			0	Asymp-40	1.25	0	0	0	0	Asymp-40	6.25	3.75	2.5	0	0	Asymp-40	3.75	3.75	0	0	1.25
	Asymp-41	3.75	0			0	Asymp-41	3.75	2.5			0	Asymp-41						Asymp-41	5	3.75			0
	Asymp-42	0	0			0	Asymp-42	8.75	2.5			0	Asymp-42	30	12.5	12.5	0	2.5	Asymp-42	7.5	1.25			1.25
	Asymp-43	0	0	0		2.5	Asymp-43	0	0	0		0	Asymp-43	7.5	7.5	0	2.5	1.25	Asymp-43	1.25	0	0	7.5	0
	Asymp-44	0	0			0	Asymp-44	0	0			0	Asymp-44	1.25	0			7.5	Asymp-44	10	10			2.5
	Asymp-45	0	0			0	Asymp-45	0	0	2.5	0	0	Asymp-45	20	3.75	2.5	12.5	6.25	Asymp-45	25	3.75			0
	Asymp-46	0	0	0	1.66667	0	Asymp-46						Asymp-46	2.5	1.66667			0	Asymp-46	6.66667	2.5	8.33333		1.66667
	Asymp-47	0	0	0		1.25	Asymp-47	0	0			0	Asymp-47	2.5	2.5			2.5	Asymp-47	1.25	3.75			1.25
	Asymp-48	1.25	1.25	0	0	0	Asymp-48	7.5	7.5			1.25	Asymp-48	7.5	17.5			0	Asymp-48	10	7.5			5
	Asymp-49	0	0	0	0	0	Asymp-49	12.5	2.5			2.5	Asymp-49	0	0			0	Asymp-49	0	10			0
	Asymp-50	1.25	0	0	3	1.25	Asymp-50	0	0			0	Asymp-50	0	0			0	Asymp-50	0	0			0
	Asymp-51	0	0	0	0	0	Asymp-51	15	0	5	0	4.16667	Asymp-51	10	0			0.833333	Asymp-51
	Asymp-52	0	0	0	0	0	Asymp-52	0	0			0	Asymp-52	0	0	0		0	Asymp-52	2.5	0.833333	0	0	0
	Asymp-53	0	0			0	Asymp-53	0	1.25			0	Asymp-53	0	0			0	Asymp-53	1.25	0			0
	Asymp-54	0	0			0	Asymp-54	0	0	0	0	0	Asymp-54	0	1.25	0	0	0	Asymp-54	0	0	0	2.5	0
	Asymp-55	0	0			0	Asymp-55	0	0	0	0	0	Asymp-55	0	0			0	Asymp-55	1.25	0	0	0	0
	Asymp-56	0	0	0	0	0	Asymp-56	0	0	0	2.5	0	Asymp-56	1.25	0			0	Asymp-56
	Asymp-57	0	0			0	Asymp-57	7.5	2.5			0	Asymp-57	1.25	0			0	Asymp-57	0	2.5			0
	Asymp-58	0	0			0	Asymp-58	7.5	15			1.66667	Asymp-58	0.833333	5			1.66667	Asymp-58	8.33333	10			1.66667
	Asymp-59	0	0	0	0	0	Asymp-59	1.66667	5			1.66667	Asymp-59	2.5	3.33333	1.66667	0	0	Asymp-59	0.833333	0.833333			0.833333
	Asymp-60	0	0	0	0	0	Asymp-60	2.5	5	5	8.33333	2.5	Asymp-60	10	5			0	Asymp-60	11.6667	6.66667	0	0	0.833333
	Asymp-61	0	0	0	0	0	Asymp-61	13.3333	3.33333	1.66667	0	3.33333	Asymp-61	0.833333	0	0	0	0.833333	Asymp-61
	Asymp-62	1.25	0			0	Asymp-62	0	0			0	Asymp-62	0	0			2.5	Asymp-62	0	0			0
	Asymp-63	5	1.25	0	0	1.25	Asymp-63	7.5	1.25	2.5	12.5	7.5	Asymp-63	0	0			0	Asymp-63	3.75	10			5
	Asymp-64	0	1.25	0	0	0	Asymp-64						Asymp-64	0	0	0		0	Asymp-64	0	0			0
	Asymp-65	0	0			0	Asymp-65	0	0			0	Asymp-65	3.75	2.5			0	Asymp-65	0	0			0
	Asymp-66	0	0			0	Asymp-66						Asymp-66	2.5	0			0	Asymp-66	5	12.5			0
	Asymp-67	0	0				Asymp-67	3.75	3.75				Asymp-67	3.75	1.25				Asymp-67	0	0
	Asymp-68	0	3.75				Asymp-68	1.25	0				Asymp-68	3.75	12.5				Asymp-68	5	7.5
	Asymp-69	0	0	0	0		Asymp-69	2.5	1.25				Asymp-69	7.5	0	0	0		Asymp-69	7.5	2.5	0
	Asymp-70	0	0	0	0		Asymp-70	0	0	0	0		Asymp-70	0	1.25	2.5	0		Asymp-70	2.5	1.25	2.5	0
	Asymp-71						Asymp-71	5	1.25				Asymp-71	15	1.25				Asymp-71
	Asymp-72	0	0				Asymp-72	0	0				Asymp-72						Asymp-72
	Asymp-73	0	0	0	0		Asymp-73	0	0	2.5	0		Asymp-73	2.5	1.25	0	2.5		Asymp-73	1.25	1.25
	Asymp-74	0	0	0	0		Asymp-74	1.25	0	0	0		Asymp-74	2.5	0				Asymp-74
	Asymp-75	3.75	0	0	0		Asymp-75	0	0	0	0		Asymp-75	0	2.5	0	0		Asymp-75
	Asymp-76	0	0	0	0		Asymp-76	0	0.833333	0	0		Asymp-76	0	0				Asymp-76
	Asymp-77	0	0				Asymp-77	0	0				Asymp-77	0	0				Asymp-77
	Asymp-78	0	0				Asymp-78	1.25	1.25				Asymp-78	0	0				Asymp-78
	Asymp-79	1.25	2.5	0	2.5		Asymp-79	5	1.25	0	12.5		Asymp-79	3.75	0	0	7.5		Asymp-79
	Asymp-80	0	0				Asymp-80	0	0	0	0		Asymp-80	6.66667	3.33333	16.6667	23.3333		Asymp-80
	Asymp-81	0	0	0	0		Asymp-81	7.5	2.5	2.5	0		Asymp-81	0	0				Asymp-81
	Asymp-82						Asymp-82	2.5	3.33333	0	1.66667		Asymp-82	3.33333	1.66667	5	5		Asymp-82	1.66667	3.33333	0	5
	Asymp-83						Asymp-83	1.25	0	0	0		Asymp-83	6.25	0	0			Asymp-83	7.5	0	0	0
	Asymp-84						Asymp-84	0	0.833333	0	1.66667		Asymp-84	2.5	0.833333	0	1.66667		Asymp-84	0	2.5
	Asymp-85	0	0				Asymp-85						Asymp-85						Asymp-85	0	1.25
	Asymp-86						Asymp-86	5	0				Asymp-86	1.25	0	0	0		Asymp-86	5	5	0	2.5
	Asymp-87						Asymp-87	5	6.25	0	0		Asymp-87	1.25	0				Asymp-87	5	0	2.5	2.5
	Asymp-88	0	1.66667	1.66667	5		Asymp-88						Asymp-88	0.833333	3.33333	0	5		Asymp-88	0	0
	Asymp-89	0	0				Asymp-89	0	0				Asymp-89	0	0				Asymp-89
	Asymp-90	0	0				Asymp-90	0	2.5				Asymp-90	1.25	3.75				Asymp-90
	Asymp-91	0	0				Asymp-91	0	0				Asymp-91	0	0				Asymp-91
	Asymp-92	1.25	0	7.5	0		Asymp-92						Asymp-92						Asymp-92	2.5	0	7.5	0
	Asymp-93	1.25	1.25	0	0		Asymp-93	2.5	5				Asymp-93	3.75	3.75	0	7.5		Asymp-93
	Asymp-94	0	0	0	0		Asymp-94	0	0				Asymp-94	22.5	12.5	12.5	12.5		Asymp-94
	Asymp-95	1.25	0	0	0		Asymp-95	1.25	1.25				Asymp-95	20	25	0	7.5		Asymp-95
	Asymp-96	0	0				Asymp-96						Asymp-96	0	0	0	0		Asymp-96	0	0
	Asymp-97	1.25	0				Asymp-97	0	0				Asymp-97	1.25	0	0	0		Asymp-97
	Asymp-98	0	0	0	0		Asymp-98						Asymp-98	0	7.5				Asymp-98	1.25	0	0	0
	Asymp-99	0	0.833333	0	0		Asymp-99						Asymp-99	6.66667	4.16667	0	1.66667		Asymp-99
	Asymp-100	0	0				Asymp-100	0	0				Asymp-100	0	2.5				Asymp-100
	Asymp-101	0	1.25	0	0		Asymp-101	0	1.25	0	7.5		Asymp-101	3.73134	18.6567				Asymp-101
	Asymp-102	0	0				Asymp-102	2.5	0				Asymp-102	2.5	3.75				Asymp-102
	Asymp-103	0	0				Asymp-103	1.25	0				Asymp-103	0	1.25	0	0		Asymp-103
	Asymp-104	0	0				Asymp-104						Asymp-104	0	0				Asymp-104	1.25	0
	Asymp-105	0	0				Asymp-105	0	1.25	0	0		Asymp-105	0	0				Asymp-105
	Asymp-106	0	0				Asymp-106	0	0				Asymp-106						Asymp-106
	Asymp-107	0	0				Asymp-107						Asymp-107	0	0	0	0		Asymp-107	0	1.25	2.5	0
	Asymp-108	0.833333	0	0			Asymp-108	7.5	1.66667	1.66667	0		Asymp-108						Asymp-108	1.66667	0	0	0
	Asymp-109	0	0	0	0		Asymp-109						Asymp-109	0	0	2.5	2.5		Asymp-109	0	0	0	0
	Asymp-110	0.833333	0	0	0		Asymp-110	1.66667	8.33333	1.66667	8.33333		Asymp-110	2.5	3.33333				Asymp-110
	Asymp-111	0	0				Asymp-111						Asymp-111	0	0.833333				Asymp-111	0.833333	2.5
	Asymp-112	0	0	0	0		Asymp-112	0	0				Asymp-112	6.25	0	0	0		Asymp-112
	Asymp-113	0	0				Asymp-113	7.5	1.25				Asymp-113						Asymp-113
	Asymp-114	0	0	0	0		Asymp-114						Asymp-114	0	0	0	0		Asymp-114
	Asymp-115	0	0	2.5	2.5		Asymp-115	0	0	0	0		Asymp-115						Asymp-115
	Asymp-116	1.25	0				Asymp-116	0	0				Asymp-116						Asymp-116
	Asymp-117	0	0	0	0		Asymp-117	0	1.25	0	0		Asymp-117						Asymp-117
	Asymp-118	3.75	1.25				Asymp-118	0	0				Asymp-118						Asymp-118
	Asymp-119						Asymp-119	1.66667	0	0	0		Asymp-119	0	4.16667	0	1.66667		Asymp-119
	Asymp-120	0	0.833333				Asymp-120						Asymp-120	10	5				Asymp-120
	Asymp-121	2.5	0				Asymp-121	0.833333	2.5				Asymp-121						Asymp-121
	Asymp-122	0	0				Asymp-122	0	0				Asymp-122						Asymp-122
	Asymp-123						Asymp-123	8.33333	5.83333	0	1.66667		Asymp-123	11.6667	10				Asymp-123	4.16667	8.33333	5	5
	Asymp-124	0.833333	0.833333				Asymp-124	0.833333	0.833333	1.66667	0		Asymp-124	1.66667	3.33333	0	5		Asymp-124	2.5	0
