# Supplementary material for: CHARM: COVID-19 Health Action Response for Marines–Association of antigen-specific interferon-gamma and IL2 responses with asymptomatic and symptomatic infections after a positive qPCR SARS-CoV-2 test
Source: PLoS One. 2022 Apr 7;17(4):e0266691. doi: 10.1371/journal.pone.0266691 (PMC8989306; doi:10.1371/journal.pone.0266691)
Supplement: S4 File — (XLSX) [file pone.0266691.s012.xlsx]

## Sheet: S4 Sym IFNg
		IFNg	IFNg	IFNg	IFNg	IFNg		IFNg	IFNg	IFNg	IFNg	IFNg		IFNg	IFNg	IFNg	IFNg	IFNg		IFNg	IFNg	IFNg	IFNg	IFNg
		T0	T0	T0	T0	T0		7d	7d	7d	7d	7d		14d	14d	14d	14d	14d		TLT	TLT	TLT	TLT	TLT
	Symp. subj#	S	N+M	Np pool	Mp pool	CD4+CD8	Symp. subj#	S	N+M	Np pool	Mp pool	CD4+CD8	Symp. subj#	S	N+M	Np pool	Mp pool	CD4+CD8	Symp. subj#	S	N+M	Np pool	Mp pool	CD4+CD8
	Symp-1						Symp-1	5	5			2.5	Symp-1	22.5	25			27.5	Symp-1	45	15			5
	Symp-2						Symp-2	32.5	12.5	27.5	12.5	32.5	Symp-2	17.5	17.5			7.5	Symp-2	12.5	15	17.5	22.5	8.75
	Symp-3	5	0			0	Symp-3						Symp-3	5	5			0	Symp-3	37.5	80	22.5	7.5	27.5
	Symp-4	0	2.5	10	12.5	0	Symp-4	1.25	3.75			0	Symp-4	32.5	22.5			12.5	Symp-4	25	35			7.5
	Symp-5	1.25	1.25	0	0	3.75	Symp-5	17.5	10	37.5	2.5	32.5	Symp-5	7.5	32.5			32.5	Symp-5	7.5	27.5			0
	Symp-6	2.5	0	0	0	1.25	Symp-6	7.5	7.5	2.5	0	17.5	Symp-6	0	0				Symp-6	32.5	27.5	75	45	30
	Symp-7	0					Symp-7	5	1.25	0	0		Symp-7	0	0				Symp-7
	Symp-8	0	6.25				Symp-8	32.5	15	7.5	0		Symp-8	1.25	12.5				Symp-8	5
	Symp-9						Symp-9	2.5	0	17.5	0		Symp-9	55	35				Symp-9	25
	Symp-10	12.5	8.75	22.5	7.5	10	Symp-10	0					Symp-10	62.5	132.5			57.5	Symp-10	62.5	140	22.5	32.5	40
	Symp-11						Symp-11	7.5	20			0	Symp-11	0	20	0		12.5	Symp-11	7.5	25			0
	Symp-12	0	0			0	Symp-12	0					Symp-12	20	47.5	12.5	57.5	17.5	Symp-12	1.25	0			0
	Symp-13	0	0	2.5	2.5	5	Symp-13	27.5	77.5			62.5	Symp-13	80	177.5			92.5	Symp-13	57.5	60	62.5	92.5	27.5
	Symp-14	0	0	42.5		0	Symp-14	3.75	7.5			2.5	Symp-14	0	5.49451			0	Symp-14	10.4895	0			0
	Symp-15	0	0			0	Symp-15	37.5	30			10	Symp-15	110	175	87.5	57.5	112.5	Symp-15	7.5	72.5	70	5	27.5
	Symp-16	0	1.25			0	Symp-16	25	92.5	2.5	0	47.5	Symp-16	130	150	32.5		77.5	Symp-16	0	0	40	0	10
	Symp-17	0	0			0	Symp-17	8.75	15			2.5	Symp-17	37.5	60	50	5	15	Symp-17	1.25	22.5			17.5
	Symp-18	0	0	0	12.5	0	Symp-18	1.25	3.75	2.5	7.5	0	Symp-18	1.25	5	0	0	1.25	Symp-18	8.75	7.5			0
	Symp-19	0	0			0	Symp-19	2.5	47.5	27.5	12.5	52.5	Symp-19	32.5	95			70	Symp-19
	Symp-20	0	0			0	Symp-20	23.3333	36.6667	5	11.6667	13.3333	Symp-20	8.33333	18.3333			11.6667	Symp-20	5	0.833333			0
	Symp-21	8.33333	5	6.66667	3.33333	0	Symp-21	8.33333	31.6667			18.3333	Symp-21	5	0			1.66667	Symp-21	20	5			6.66667
	Symp-22	6.25	2.5	2.5	0	0	Symp-22	77.5	62.5	17.5	2.5	45	Symp-22	0	0	0	0	0	Symp-22	3.75	5			6.25
	Symp-23	0	0			0	Symp-23	40	17.5			62.5	Symp-23	3.75	11.25			27.5	Symp-23
	Symp-24	0	0	0	0	5	Symp-24	10	100			15	Symp-24	0	0			0	Symp-24	12.5	42.5			17.5
	Symp-25	0	0			0	Symp-25	3.75	1.25			0	Symp-25	5	0	3	0	35	Symp-25
	Symp-26	0	0	0	3	1.25	Symp-26	2.5	0			2.5	Symp-26	0	0			0	Symp-26	1.25	10			0
	Symp-27	0	0			0	Symp-27	25	17.5	105	95	2.5	Symp-27	27.5	50	42.5	0	15	Symp-27	3.75	2.5	22.5	2.5	12.5
	Symp-28	0	0			0	Symp-28	20	15	17.5	0	10	Symp-28	0	0			0	Symp-28	15	2.5	2.5	0	0
	Symp-29	0	0	0	0	0	Symp-29	5	3.75	42.5	2.5	0	Symp-29	50	5			5	Symp-29
	Symp-30	1.25	3.75	0	0	1.25	Symp-30	7.5	35	12.5	7.5	62.5	Symp-30	1.25	22.5			15	Symp-30	20	2.5	2.5		7.5
	Symp-31	16.6667	2.5	18.3333	5	6.66667	Symp-31	55	58.3333			16.6667	Symp-31	28.3333	41.6667			95	Symp-31	25	10			16.6667
	Symp-32	1.25	3.75	0	12.5	3.75	Symp-32	57.5	37.5			22.5	Symp-32	32.5	62.5			7.5	Symp-32	5	15			25
	Symp-33						Symp-33	5	0			0	Symp-33	10	1.25			0	Symp-33	15	25	62.5	77.5	32.5
	Symp-34	0	0	0		1.25	Symp-34	17.5	12.5			0	Symp-34	5	0			15	Symp-34	0	0			0
	Symp-35	0	0				Symp-35	12.5	0			5	Symp-35	27.5	20			47.5	Symp-35	5	0			15
	Symp-36	6.25	0	0	0	5	Symp-36	177.5	115	27.5	22.5	202.5	Symp-36	100	185	15		225	Symp-36	0	0			0
	Symp-37						Symp-37	52.5	80	52.5	42.5	30	Symp-37	5	3.75	2.5		0	Symp-37	0	1.25			1.25
	Symp-38	0	1.25	0	0	0	Symp-38	10	0			0	Symp-38	3.75	2.5	12.5	0	2.5	Symp-38	17.5	17.5	2.5	0	7.5
	Symp-39	27.5	1.25	2.5	0	6.25	Symp-39	52.5	37.5			32.5	Symp-39	30	15			22.5	Symp-39	17.5	22.5			7.5
	Symp-40	0	0	0	0	0	Symp-40	5	1.25			3.75	Symp-40	2.5	1.25	0	0	0	Symp-40	0	0			0
	Symp-41						Symp-41	37.5	20	30	15	0	Symp-41	42.5	15			5	Symp-41	57.5	17.5	72.5	2.5	3.75
	Symp-42	35	8.75	7.5	7.5	10	Symp-42	2.5	0			2.5	Symp-42	7.5	1.25	2.5	7.5	12.5	Symp-42	0	0			13.0208
	Symp-43	2.5	11.25	0	0	1.25	Symp-43	27.5	1.25	2.5	0	22.5	Symp-43	2.5	2.5	10	10	17.5	Symp-43	0	7.5643			7.5643
	Symp-44	1.25	1.25	2.5	0	0	Symp-44	2.5	2.5			2.5	Symp-44	5	5	0	0	10	Symp-44	1.25	2.5	2.5	0	1.25
	Symp-45						Symp-45	0	0			0	Symp-45	85	2.5	0	7.5	285	Symp-45	10	25	2.5	12.5	40
	Symp-46	7.5	0	2.5	0	1.25	Symp-46	0	0			0	Symp-46	42.5	0	0	2.5	20	Symp-46	0	0			2.5
	Symp-47	1.66667	1.66667			2.5	Symp-47	0	0			0	Symp-47	55	45			48.3333	Symp-47	13.3333	10			1.66667
	Symp-48	0	7.5			0	Symp-48	0	0			0	Symp-48	1.25	0			0	Symp-48	5	0			5
	Symp-49	13.3333	0	0	0	28.3333	Symp-49	58.3333	30			35	Symp-49	83.3333	78.3333	36.6667	43.3333	100	Symp-49
	Symp-50	11.25	3.75	2.5	32.5	12.5	Symp-50	25	10	20		45	Symp-50	6.25	5	0		47.5	Symp-50	30	32.5			30
	Symp-51	12.5	2.5			7.5	Symp-51	0	0			0	Symp-51	0	87.5			32.5	Symp-51	25	30			0
	Symp-52	0	0	0	0		Symp-52	2.5	90	102.5	22.5		Symp-52	5	52.5	17.5	32.5		Symp-52	0	0
	Symp-53	0	0				Symp-53	210	147.5				Symp-53	192.5	192.5				Symp-53
	Symp-54	0	0				Symp-54	421.667	463.333				Symp-54						Symp-54	75	65
	Symp-55	1.25	0	0			Symp-55						Symp-55	55	55	22.5	7.5		Symp-55	40	10
	Symp-56	0	0				Symp-56	45	15				Symp-56						Symp-56	3.75	7.5
	Symp-57	0	0	0	0		Symp-57	7.5	2.5				Symp-57	42.5	52.5	52.5	27.5		Symp-57
	Symp-58	0	0				Symp-58	40	7.5	32.5	32.5		Symp-58						Symp-58	3.75	1.25
	Symp-59	1.66667	0	0			Symp-59	15	21.6667	5			Symp-59	21.6667	46.6667	5	15		Symp-59
	Symp-60	5	8.33333	0	0		Symp-60	2.5	10	0	0		Symp-60	18.3333	11.6667				Symp-60
	Symp-61	0	4.16667				Symp-61	2.5	11.6667				Symp-61	8.33333	35				Symp-61
	Symp-62	15	1.25				Symp-62						Symp-62	0	2.5				Symp-62	4	0
	Symp-63	0	0	0	0		Symp-63						Symp-63	25	12.5	25	20		Symp-63	2.5	7.5
	Symp-64	5	0	0	7.5		Symp-64	32.5	72.5	47.5	2.5		Symp-64						Symp-64	20	17.5	22.5	0
	Symp-65	0	7.5				Symp-65	25	20				Symp-65	12.5	17.5				Symp-65
	Symp-66	1.25	5	12.5	0		Symp-66	22.5	35	22.5	27.5		Symp-66						Symp-66	15	35	27.5
	Symp-67	1.25	30				Symp-67	22.5	72.5				Symp-67	0	17.5				Symp-67
	Symp-68	27.5	17.5				Symp-68	2.5	5	12.5	0		Symp-68						Symp-68	27.5	150	177.5	72.5
	Symp-69	33.3333	8.33333	0	0		Symp-69	78.3333	111.667	111.667	21.6667		Symp-69	43.3333	10	18.3333	5		Symp-69
	Symp-70	0	1.25	2.5	0		Symp-70	52.5	107.5	157.5	42.5		Symp-70	8.75	32.5				Symp-70
	Symp-71	0	0.833333	0	1.66667		Symp-71	13.3333	91.6667	85	8.33333		Symp-71	10	25	21.6667	0		Symp-71
	Symp-72	0	0				Symp-72	0	4.5045				Symp-72	1.25	32.5				Symp-72
	Symp-73	1.25	0	0	0		Symp-73	2.5	1.25	0	0		Symp-73	0	5	0	0		Symp-73
	Symp-74	0	0				Symp-74	40	7.5				Symp-74	0	0				Symp-74
	Symp-75	2.5	3.75				Symp-75	59.0278	24.3056				Symp-75	32.5	12.5				Symp-75
	Symp-76	0	0	0	1.66667		Symp-76	51.6667	20	11.6667			Symp-76	0	0				Symp-76
	Symp-77	0	0	0	0		Symp-77	3.90625	0				Symp-77	8.75	32.5	42.5	7.5		Symp-77
	Symp-78	3.75	1.25				Symp-78	0	0				Symp-78						Symp-78	17.5	1.25
	Symp-79	0	0	0	0		Symp-79	52.5	17.5	37.5	2.5		Symp-79	10	20	32.5			Symp-79
	Symp-80	0	2.5	0	0		Symp-80	8.33333	3.33333	0	1.66667		Symp-80	11.6667	18.3333				Symp-80	3.33333	2.5	5	0
	Symp-81						Symp-81	6.25	0				Symp-81	0	0				Symp-81	10	3.75
	Symp-82	0	0				Symp-82	12.5	0				Symp-82	15	27.5				Symp-82
	Symp-83	0	0	0	0		Symp-83	20	8.75				Symp-83	0	1.25	0	0		Symp-83
	Symp-84	1.25	1.25	2.5	0		Symp-84	45	50				Symp-84	122.5	62.5	27.5	7.5		Symp-84
	Symp-85	0	0				Symp-85	8.33333	5				Symp-85						Symp-85
	Symp-86	0	0				Symp-86	12.5	40				Symp-86						Symp-86
	Symp-87	0.833333	0.833333	0	0		Symp-87	18.3333	36.6667	32.5	17.5		Symp-87						Symp-87
	Symp-88	1.25	1.25				Symp-88	17.5	27.5				Symp-88						Symp-88
	Symp-89	6.25	2.5				Symp-89	8.75	0				Symp-89						Symp-89
	Symp-90	0	2.5	0	0		Symp-90	12.5	20	22.5			Symp-90						Symp-90
	Symp-91						Symp-91						Symp-91	51.6667	73.3333	8.33333	38.3333		Symp-91	21.6667	21.6667	21.6667	15
	Symp-92	0	0				Symp-92	3.75	2.5				Symp-92						Symp-92
	Symp-93	1.25	2.5	0	0		Symp-93	7.5	12.5	2.5	32.5		Symp-93						Symp-93
	Symp-94	51.6667	18.3333				Symp-94	183.333	156.667	91.6667	65		Symp-94						Symp-94
	Symp-95	0.833333	0				Symp-95	38.3333	55	35	61.6667		Symp-95						Symp-95
	Symp-96	1.25	1.25				Symp-96	5	22.5				Symp-96						Symp-96
	Symp-97	0.833333	0.833333				Symp-97						Symp-97						Symp-97	6.66667	13.3333
	Symp-98	1.66667	0.833333				Symp-98	28.3333	16.6667	18.3333	15		Symp-98						Symp-98
	Symp-99	6.25	0				Symp-99	2.5	25				Symp-99						Symp-99
	Symp-100	0	0	0	0		Symp-100	20	37.5	42.5	32.5		Symp-100						Symp-100
	Symp-101	1.25	0	2.5			Symp-101	1.25	52.5	17.5	0		Symp-101						Symp-101
	Symp-102	7.5	10				Symp-102	1.25	7.5				Symp-102						Symp-102
	Symp-103	0	0				Symp-103						Symp-103						Symp-103	0	0
	Symp-104	5	2.5				Symp-104	47.5	55				Symp-104						Symp-104
	Symp-105	77.5	65	0	0		Symp-105	0	2.5	0	2.5		Symp-105						Symp-105
