# Supplementary material for: CHARM: COVID-19 Health Action Response for Marines–Association of antigen-specific interferon-gamma and IL2 responses with asymptomatic and symptomatic infections after a positive qPCR SARS-CoV-2 test
Source: PLoS One. 2022 Apr 7;17(4):e0266691. doi: 10.1371/journal.pone.0266691 (PMC8989306; doi:10.1371/journal.pone.0266691)
Supplement: S5 File — (XLSX) [file pone.0266691.s013.xlsx]

## Sheet: S5 Sym IL2
		IL2	IL2	IL2	IL2	IL2		IL2	IL2	IL2	IL2	IL2		IL2	IL2	IL2	IL2	IL2		IL2	IL2	IL2	IL2	IL2
		T0	T0	T0	T0	T0		7d	7d	7d	7d	7d		14d	14d	14d	14d	14d		TLT	TLT	TLT	TLT	TLT
	Symp. subj#	S	N+M	Np pool	Mp pool	CD4+CD8	Symp. subj#	S	N+M	Np pool	Mp pool	CD4+CD8	Symp. subj#	S	N+M	Np pool	Mp pool	CD4+CD8	Symp. subj#	S	N+M	Np pool	Mp pool	CD4+CD8
	Symp-1						Symp-1	0	0			0	Symp-1	27.5	27.5			7.5	Symp-1	35	15			10
	Symp-2						Symp-2	2.5	7.5	10	0	5	Symp-2	27.5	20			12.5	Symp-2	17.5	25	57.5	12.5	12.5
	Symp-3	0	0			0	Symp-3						Symp-3	0	5			0	Symp-3	32.5	60	32.5	0	0
	Symp-4	0	5	5	7.5	7.5	Symp-4	0	0			0	Symp-4	7.5	7.5			2.5	Symp-4	7.5	12.5			10
	Symp-5	1.25	0	2.5	7.5	1.25	Symp-5	12.5	12.5	12.5	0	18.75	Symp-5	2.5	12.5			27.5	Symp-5	7.5	17.5			0
	Symp-6	0	1.25	0	0	1.25	Symp-6	1.25	0	2.5	0	0	Symp-6	0	0				Symp-6	12.5	17.5	60	30	22.5
	Symp-7	0					Symp-7	2.5	2.5	0	0		Symp-7	0	5				Symp-7
	Symp-8	0	0				Symp-8	10	17.5	12.5	12.5		Symp-8	1.25	7.5				Symp-8	0
	Symp-9						Symp-9	1.25	0	0	0		Symp-9	35	5				Symp-9	0
	Symp-10	5	1.25	7.5	2.5	3.75	Symp-10	0					Symp-10	17.5	52.5			32.5	Symp-10	40	75	22.5	42.5	15
	Symp-11						Symp-11	2.5	6.25			2.5	Symp-11	0	2.5	0		0	Symp-11	5	10			0
	Symp-12	0	3.75			0	Symp-12	0					Symp-12	10	15	15	10	7.5	Symp-12	0	2.5			0
	Symp-13	1.25	1.25	2.5	7.5	0	Symp-13	22.5	17.5			2.5	Symp-13	47.5	90			32.5	Symp-13	40	42.5	47.5	72.5	12.5
	Symp-14	1.25	0	0		2.5	Symp-14	0	0			0	Symp-14	0	0			5.49451	Symp-14	3.4965	0			0
	Symp-15	0	0			0	Symp-15	1.25	1.25			0	Symp-15	35	67.5	47.5	7.5	20	Symp-15	10	7.5	32.5	17.5	7.5
	Symp-16	0	0			1.25	Symp-16	10	3.75	0	0	3.75	Symp-16	17.5	27.5	25		20	Symp-16	7.5	5	2.5	7.5	15
	Symp-17	0	0			0	Symp-17	1.25	0			0	Symp-17	0	2.5	0	2.5	3.75	Symp-17	1.25	0			0
	Symp-18	0	0	0	0	0	Symp-18	1.25	0	0	0	0	Symp-18	10	3.75	2.5	2.5	5	Symp-18	12.5	2.5			0
	Symp-19	0	0			0	Symp-19	1.25	10	0	12.5	20	Symp-19	15	22.5			10	Symp-19
	Symp-20	0	0			1.66667	Symp-20	8.33333	3.33333	5	0	6.66667	Symp-20	15	11.6667			8.33333	Symp-20	5	10			1.66667
	Symp-21	0	0	1.66667	1.66667	3.33333	Symp-21	3.33333	6.66667			4.16667	Symp-21	0	0			1.66667	Symp-21	6.66667	1.66667			0
	Symp-22	0	0	2.5	2.5	0	Symp-22	12.5	7.5	10	0	15	Symp-22	0	0	2.5	0	0	Symp-22	1.25	0			3.75
	Symp-23	0	0			0	Symp-23	20	0			7.5	Symp-23	3.75	18.75			22.5	Symp-23
	Symp-24	5	0	0	0	0	Symp-24	0	0			0	Symp-24	0	0			0	Symp-24	10	27.5			17.5
	Symp-25	0	0			0	Symp-25	0	0			1.25	Symp-25	1.25	0	8	0	0	Symp-25
	Symp-26	0	0	0	0	2.5	Symp-26	0	0			0	Symp-26	0	0			0	Symp-26	0	3.75			0
	Symp-27	0	0			5	Symp-27	50	17.5	167.5	62.5	10	Symp-27	25	42.5	22.5	0	27.5	Symp-27	15	12.5	27.5	12.5	7.5
	Symp-28	0	0			0	Symp-28	6.25	2.5	2.5	0	3.75	Symp-28	0	7.5			0	Symp-28	7.5	1.25	2.5	2.5	1.25
	Symp-29	0	0	0	0	0	Symp-29	0	7.5	17.5	2.5	1.25	Symp-29	15	15			0	Symp-29
	Symp-30	0	0	0	0	1.25	Symp-30	12.5	2.5	22.5	12.5	15	Symp-30	1.25	22.5			0	Symp-30	7.5	10	0		1.25
	Symp-31	8.33333	2.5	15	1.66667	5.83333	Symp-31	11.6667	15			5	Symp-31	10	11.6667			1.66667	Symp-31	13.3333	8.33333			5
	Symp-32	3.75	1.25	2.5	0	2.5	Symp-32	12.5	12.5			12.5	Symp-32	2.5	2.5			0	Symp-32	0	10			0
	Symp-33						Symp-33	1.25	0			1.25	Symp-33	0	0			0	Symp-33	7.5	22.5	37.5	82.5	7.5
	Symp-34	1.25	0	12.5		1.25	Symp-34	5	5			0	Symp-34	5	0			0	Symp-34	0	0			2.5
	Symp-35	0	0				Symp-35	1.25	2.5			17.5	Symp-35	25	10			22.5	Symp-35	15	10			20
	Symp-36	1.25	1.25	0	2.5	2.5	Symp-36	92.5	7.5	0	12.5	32.5	Symp-36	92.5	95	22.5		82.5	Symp-36	0	0			0
	Symp-37						Symp-37	50	17.5	20	40	20	Symp-37	7.5	0	0		0	Symp-37	1.25	0			1.25
	Symp-38	0	0	0	0	1.25	Symp-38	2.5	0			0	Symp-38	1.25	0	2.5	0	1.25	Symp-38	22.5	6.25	0	0	12.5
	Symp-39	1.25	0	2.5	0	1.25	Symp-39	1.25	5			10	Symp-39	15	7.5			2.5	Symp-39	7.5	27.5			12.5
	Symp-40	0	0	0	0	0	Symp-40	0	1.25			0	Symp-40	0	1.25	0	2.5	0	Symp-40	2.5	0			0
	Symp-41						Symp-41	1.25	0	0	0	0	Symp-41	1.25	0			2.5	Symp-41	15	7.5	7.5	7.5	2.5
	Symp-42	3.75	0	2.5	0	1.25	Symp-42	0	0			0	Symp-42	0	1.25	0	0	1.25	Symp-42	0	13.0208			0
	Symp-43	0	0	5	0	0	Symp-43	1.25	0	0	2.5	1.25	Symp-43	3.75	3.75	0	2.5	6.25	Symp-43	0	7.5643			0
	Symp-44	1.25	1.25	0	0	5	Symp-44	1.25	0			2.5	Symp-44	3.75	2.5	0	0	7.5	Symp-44	1.25	5	0	0	3.75
	Symp-45						Symp-45	0	0			0	Symp-45	1.25	0	2.5	0	0	Symp-45	1.25	10	2.5	2.5	2.5
	Symp-46	1.25	0	2.5	2.5	1.25	Symp-46	0	0			0	Symp-46	10	0	0	0	0	Symp-46	0	0			0
	Symp-47	0.833333	0			0.833333	Symp-47	0	0			0	Symp-47	36.6667	28.3333			31.6667	Symp-47	13.3333	8.33333			2.5
	Symp-48	0	5			1.25	Symp-48	0	0			0	Symp-48	1.25	0			0	Symp-48	5	2.5			10
	Symp-49	1.66667	3.33333	3.33333	3.33333	8.33333	Symp-49	9.16667	0.833333			4.16667	Symp-49	46.6667	50	31.6667	21.6667	10	Symp-49
	Symp-50	1.25	1.25	0	0	1.25	Symp-50	1.25	3.75	2.5		0	Symp-50	12.5	12.5	0		10	Symp-50	3.75	5			3.75
	Symp-51	3.75	1.25			1.25	Symp-51	0	0			0	Symp-51	0	22.5			7.5	Symp-51	5	15			5
	Symp-52	0	0	0	0		Symp-52	0	2.5	0	0		Symp-52	5	10	0	7.5		Symp-52	2.5	0
	Symp-53	2.5	0				Symp-53	107.5	67.5				Symp-53	162.5	130				Symp-53
	Symp-54	0	0				Symp-54	261.667	203.333				Symp-54						Symp-54	46.6667	58.3333
	Symp-55	2.5	0	0			Symp-55						Symp-55	50	25	17.5	7.5		Symp-55	27.5	8.75
	Symp-56	0	0				Symp-56	5	0				Symp-56						Symp-56	0	0
	Symp-57	0	0	0	0		Symp-57	0	0				Symp-57	0	16.25	12.5	12.5		Symp-57
	Symp-58	0	2.5				Symp-58	8.75	0	2.5	7.5		Symp-58						Symp-58	1.25	0
	Symp-59	0.833333	0	0			Symp-59	1.66667	2.5	0			Symp-59	0	5	0	0		Symp-59
	Symp-60	0.833333	0	0	0		Symp-60	2.5	0	0	0		Symp-60	0	0				Symp-60
	Symp-61	0	0				Symp-61	0.833333	0.833333				Symp-61	0	1.66667				Symp-61
	Symp-62	3.75	0				Symp-62						Symp-62	0	0				Symp-62	4	0
	Symp-63	0	1.25	0	0		Symp-63						Symp-63	0	6.25	0	0		Symp-63	0	0
	Symp-64	0	0	2.5	0		Symp-64	8.75	3.75	0	0		Symp-64						Symp-64	1.25	1.25	2.5	0
	Symp-65	0	0				Symp-65	6.25	1.25				Symp-65	20	2.5				Symp-65
	Symp-66	0	1.25	0	0		Symp-66	0	0	0	0		Symp-66						Symp-66	3.75	3.75	7.5
	Symp-67	1.25	2.5				Symp-67	3.75	2.5				Symp-67	0	12.5				Symp-67
	Symp-68	0	0				Symp-68	0	1.25	0	0		Symp-68						Symp-68	15	17.5	32.5	7.5
	Symp-69	0	0	0	0		Symp-69	6.66667	3.33333	15	18.3333		Symp-69	5	0.833333	5	1.66667		Symp-69
	Symp-70	0	0	0	0		Symp-70	10	22.5	17.5	12.5		Symp-70	17.5	7.5				Symp-70
	Symp-71	0	0.833333	1.66667	5		Symp-71	0.833333	0.833333	5	5		Symp-71	0	1.66667	5	0		Symp-71
	Symp-72	0	0				Symp-72	0	0				Symp-72	0	22.5				Symp-72
	Symp-73	0	0	0	7.5		Symp-73	1.25	2.5	0	0		Symp-73	0	1.25	0	0		Symp-73
	Symp-74	0	0				Symp-74	0	2.5				Symp-74	0	0				Symp-74
	Symp-75	1.25	0				Symp-75	41.6667	24.3056				Symp-75	25	12.5				Symp-75
	Symp-76	1.66667	1.66667	0	0		Symp-76	6.66667	3.33333	0			Symp-76	0	0				Symp-76
	Symp-77	0	0	0	0		Symp-77	11.7188	0				Symp-77	2.5	10	7.5	0		Symp-77
	Symp-78	1.25	0				Symp-78	0	0				Symp-78						Symp-78	3.75	6.25
	Symp-79	0	0	0	0		Symp-79	12.5	0	0	0		Symp-79	2.5	6.25	2.5			Symp-79
	Symp-80	0.833333	0.833333	0	0		Symp-80	0.833333	0.833333	0	0		Symp-80	3.33333	5				Symp-80	5	2.5	0	5
	Symp-81						Symp-81	1.25	0				Symp-81	15.3846	3.84615				Symp-81	0	0
	Symp-82	0	0				Symp-82	1.25	0				Symp-82	20	7.5				Symp-82
	Symp-83	0	1.25	0	0		Symp-83	1.25	3.75				Symp-83	0	0	0	0		Symp-83
	Symp-84	0	1.25	0	0		Symp-84	0	0				Symp-84	16.25	1.25	7.5	2.5		Symp-84
	Symp-85	0	0				Symp-85	18.3333	8.33333				Symp-85						Symp-85
	Symp-86	0	0				Symp-86	0	2.5				Symp-86						Symp-86
	Symp-87	5	0	0	0		Symp-87	5	1.66667	2.5	7.5		Symp-87						Symp-87
	Symp-88	0	0				Symp-88	2.5	27.5				Symp-88						Symp-88
	Symp-89	2.5	1.25				Symp-89	1.25	0				Symp-89						Symp-89
	Symp-90	2.5	0	0	0		Symp-90	5	7.5	12.5			Symp-90						Symp-90
	Symp-91						Symp-91						Symp-91	20	21.6667	1.66667	8.33333		Symp-91	13.3333	16.6667	5	5
	Symp-92	0	0				Symp-92	7.5	2.5				Symp-92						Symp-92
	Symp-93	0	0	0	2.5		Symp-93	0	0	0	2.5		Symp-93						Symp-93
	Symp-94	8.33333	1.66667				Symp-94	76.6667	46.6667	6.66667	30		Symp-94						Symp-94
	Symp-95	0	0				Symp-95	35	35	25	18.3333		Symp-95						Symp-95
	Symp-96	1.25	0				Symp-96	2.5	0				Symp-96						Symp-96
	Symp-97	0.833333	0				Symp-97						Symp-97						Symp-97	8.33333	3.33333
	Symp-98	3.33333	0				Symp-98	15	6.66667	1.66667	15		Symp-98						Symp-98
	Symp-99	0	0				Symp-99	0	0				Symp-99						Symp-99
	Symp-100	0	0	0	0		Symp-100	2.5	5	0	2.5		Symp-100						Symp-100
	Symp-101	0	0	0			Symp-101	0	0	0	0		Symp-101						Symp-101
	Symp-102	0	1.25				Symp-102	0	0				Symp-102						Symp-102
	Symp-103	0	0				Symp-103						Symp-103						Symp-103	0	0
	Symp-104	0	0				Symp-104	3.75	3.75				Symp-104						Symp-104
	Symp-105	1.25	0	0	2.5		Symp-105	0	0	0	0		Symp-105						Symp-105
