# Supplementary material for: CHARM: COVID-19 Health Action Response for Marines–Association of antigen-specific interferon-gamma and IL2 responses with asymptomatic and symptomatic infections after a positive qPCR SARS-CoV-2 test
Source: PLoS One. 2022 Apr 7;17(4):e0266691. doi: 10.1371/journal.pone.0266691 (PMC8989306; doi:10.1371/journal.pone.0266691)
Supplement: S6 File — (XLSX) [file pone.0266691.s014.xlsx]

## Sheet: S6 Sym IFNg+IL2
		IFNg+IL2	IFNg+IL2	IFNg+IL2	IFNg+IL2	IFNg+IL2		IFNg+IL2	IFNg+IL2	IFNg+IL2	IFNg+IL2	IFNg+IL2		IFNg+IL2	IFNg+IL2	IFNg+IL2	IFNg+IL2	IFNg+IL2		IFNg+IL2	IFNg+IL2	IFNg+IL2	IFNg+IL2	IFNg+IL2
		T0	T0	T0	T0	T0		7d	7d	7d	7d	7d		14d	14d	14d	14d	14d		TLT	TLT	TLT	TLT	TLT
	Symp. subj#	S	N+M	Np pool	Mp pool	CD4+CD8	Symp. subj#	S	N+M	Np pool	Mp pool	CD4+CD8	Symp. subj#	S	N+M	Np pool	Mp pool	CD4+CD8	Symp. subj#	S	N+M	Np pool	Mp pool	CD4+CD8
	Symp-1						Symp-1	0	0			0	Symp-1	10	1.25			2.5	Symp-1	0	10			0
	Symp-2						Symp-2	1.25	1.25	7.5	0	1.25	Symp-2	3.75	1.25			0	Symp-2	0	0	2.5	2.5	1.25
	Symp-3	0	0			0	Symp-3						Symp-3	0	0			0	Symp-3	6.25	17.5	17.5	2.5	1.25
	Symp-4	0	0	0	6.25	0	Symp-4	0	0			0	Symp-4	1.25	7.5			0	Symp-4	0	1.25			1.25
	Symp-5	0	0	0	0	0	Symp-5	1.25	2.5	12.5	0	7.5	Symp-5	0	0			7.5	Symp-5	2.5	2.5			0
	Symp-6	0	0	0	0	1.25	Symp-6	1.25	0	0	0	0	Symp-6	0	0				Symp-6	6.25	1.25	2.5	2.5	7.5
	Symp-7	0					Symp-7	1.25	0	0	0		Symp-7	0	0				Symp-7
	Symp-8	0	0				Symp-8	2.5	0	0	0		Symp-8	0	0				Symp-8	0
	Symp-9						Symp-9	1.25	0	0	0		Symp-9	15	0				Symp-9	0
	Symp-10	1.25	1.25	2.5	0	1.25	Symp-10	0					Symp-10	0	17.5			7.5	Symp-10	12.5	32.5	0	7.5	1.25
	Symp-11						Symp-11	0	0			0	Symp-11	0	2.5	0		0	Symp-11	1.25	1.25			0
	Symp-12	0	0			0	Symp-12	0					Symp-12	1.25	7.5	2.5	0	1.25	Symp-12	0	0			0
	Symp-13	0	0	2.5	2.5	0	Symp-13	2.5	17.5			2.5	Symp-13	7.5	25			12.5	Symp-13	20	5	12.5	17.5	3.75
	Symp-14	0	0	0		0	Symp-14	0	0			0	Symp-14	0	0			0	Symp-14	3.4965	0			0
	Symp-15	0	0			0	Symp-15	0	1.25			0	Symp-15	15	25	2.5	7.5	7.5	Symp-15	1.25	1.25	12.5	0	1.25
	Symp-16	0	0			0	Symp-16	7.5	0	0	0	1.25	Symp-16	8.75	5	12.5		3.75	Symp-16	1.25	2.5	0	2.5	3.75
	Symp-17	0	0			0	Symp-17	0	0			0	Symp-17	0	0	0	0	0	Symp-17	1.25	0			0
	Symp-18	0	0	0	0	0	Symp-18	0	0	0	0	0	Symp-18	0	0	0	0	0	Symp-18	3.75	0			0
	Symp-19	0	0			0	Symp-19	0	3.75	0	0	12.5	Symp-19	1.25	2.5			0	Symp-19
	Symp-20	0	0			0	Symp-20	2.5	2.5	0	0	1.66667	Symp-20	5	0			1.66667	Symp-20	0	0.833333			0
	Symp-21	0	0	0	1.66667	0.833333	Symp-21	1.66667	2.5			0	Symp-21	0	0			0	Symp-21	1.66667	0.833333			0
	Symp-22	0	0	2.5	0	0	Symp-22	5	1.25	0	0	2.5	Symp-22	0	0	0	0	0	Symp-22	0	0			0
	Symp-23	0	0			0	Symp-23	10	0			0	Symp-23	1.25	1.25			7.5	Symp-23
	Symp-24	0	1.25	0	0	0	Symp-24	0	0			0	Symp-24	0	0			0	Symp-24	7.5	7.5			2.5
	Symp-25	0	0			0	Symp-25	0	0			0	Symp-25	0	0	0	0	0	Symp-25
	Symp-26	0	0	0	0	1.25	Symp-26	0	0			0	Symp-26	0	0			0	Symp-26	0	0			0
	Symp-27	0	0			0	Symp-27	1.25	0	7.5	7.5	0	Symp-27	15	5	7.5	0	1.25	Symp-27	0	0	2.5	2.5	1.25
	Symp-28	0	0			0	Symp-28	1.25	1.25	0	0	1.25	Symp-28	0	0			0	Symp-28	0	0	0	0	0
	Symp-29	0	0	0	0	0	Symp-29	0	3.75	0	0	0	Symp-29	0	0			0	Symp-29
	Symp-30	0	0	0	0	0	Symp-30	0	1.25	2.5	2.5	1.25	Symp-30	1.25	5			0	Symp-30	3.75	1.25	0		0
	Symp-31	0	0	1.66667	1.66667	0.833333	Symp-31	3.33333	6.66667			0	Symp-31	0	0			0	Symp-31	2.5	1.66667			1.66667
	Symp-32	0	0	0	0	1.25	Symp-32	5	8.75			1.25	Symp-32	0	2.5			0	Symp-32	0	5			0
	Symp-33						Symp-33	0	0			0	Symp-33	0	0			0	Symp-33	0	10	12.5	27.5	5
	Symp-34	0	0	0		0	Symp-34	0	2.5			0	Symp-34	0	0			0	Symp-34	0	0			0
	Symp-35	0	0				Symp-35	0	0			0	Symp-35	3.75	0			7.5	Symp-35	0	0			0
	Symp-36	1.25	0	0	0	2.5	Symp-36	7.5	1.25	0	7.5	5	Symp-36	17.5	25	0		12.5	Symp-36	0	0			0
	Symp-37						Symp-37	12.5	0	2.5	12.5	0	Symp-37	1.25	0	0		0	Symp-37	0	0			0
	Symp-38	0	0	0	0	0	Symp-38	0	0			0	Symp-38	0	0	0	0	0	Symp-38	5	3.75	0	0	1.25
	Symp-39	0	0	0	0	1.25	Symp-39	0	0			2.5	Symp-39	1.25	1.25			0	Symp-39	2.5	2.5			2.5
	Symp-40	0	0	0	0	0	Symp-40	0	0			0	Symp-40	0	0	0	0	0	Symp-40	0	0			0
	Symp-41						Symp-41	0	0	0	0	0	Symp-41	0	0			0	Symp-41	5	1.25	2.5	0	1.25
	Symp-42	1.25	0	0	0	0	Symp-42	0	0			0	Symp-42	0	1.25	0	0	1.25	Symp-42	0	0			0
	Symp-43	0	0	0	0	0	Symp-43	0	0	0	0	1.25	Symp-43	1.25	0	0	2.5	0	Symp-43	0	7.5643			0
	Symp-44	0	1.25	0	0	0	Symp-44	0	0			0	Symp-44	3.75	2.5	0	0	0	Symp-44	0	0	0	0	0
	Symp-45						Symp-45	0	0			0	Symp-45	0	0	0	0	0	Symp-45	1.25	3.75	0	2.5	0
	Symp-46	0	0	2.5	0	0	Symp-46	0	0			0	Symp-46	7.5	0	0	0	0	Symp-46	0	0			0
	Symp-47	0.833333	0			0.833333	Symp-47	0	0			0	Symp-47	4.16667	18.3333			11.6667	Symp-47	2.5	0			0
	Symp-48	0	5			0	Symp-48	0	0			0	Symp-48	0	0			0	Symp-48	0	0			5
	Symp-49	0.833333	0	0	0	0	Symp-49	4.16667	0			0.833333	Symp-49	13.3333	13.3333	5	8.33333	1.66667	Symp-49
	Symp-50	1.25	0	0	0	0	Symp-50	1.25	3.75	2.5		0	Symp-50	0	1.25	0		1.25	Symp-50	0	0			0
	Symp-51	0	1.25			0	Symp-51	0	0			0	Symp-51	0	7.5			0	Symp-51	2.5	2.5			0
	Symp-52	0	0	0	0		Symp-52	0	0	0	2.5		Symp-52	1.25	1.25	0	0		Symp-52	0	0
	Symp-53	0	0				Symp-53	32.5	12.5				Symp-53	50	32.5				Symp-53
	Symp-54	0	0				Symp-54	78.3333	71.6667				Symp-54						Symp-54	11.6667	15
	Symp-55	0	0	0			Symp-55						Symp-55	20	7.5	12.5	2.5		Symp-55	10	3.75
	Symp-56	0	0				Symp-56	1.25	0				Symp-56						Symp-56	0	2.5
	Symp-57	0	0	0	0		Symp-57	0	0				Symp-57	0	1.25	2.5	2.5		Symp-57
	Symp-58	0	0				Symp-58	1.25	0	0	7.5		Symp-58						Symp-58	1.25	0
	Symp-59	0	0	0			Symp-59	0.833333	0.833333	0			Symp-59	0	2.5	0	0		Symp-59
	Symp-60	0	0	0	0		Symp-60	0.833333	0	0	0		Symp-60	0	0				Symp-60
	Symp-61	0	0				Symp-61	0	0				Symp-61	0	0				Symp-61
	Symp-62	0	0				Symp-62						Symp-62	0	0				Symp-62	4	0
	Symp-63	0	0	0	0		Symp-63						Symp-63	0	1.25	0	0		Symp-63	0	0
	Symp-64	0	0	0	0		Symp-64	0	0	0	0		Symp-64						Symp-64	0	0	0	0
	Symp-65	0	0				Symp-65	1.25	1.25				Symp-65	5	1.25				Symp-65
	Symp-66	0	0	0	0		Symp-66	0	0	0	0		Symp-66						Symp-66	1.25	3.75	2.5
	Symp-67	0	2.5				Symp-67	0	0				Symp-67	0	0				Symp-67
	Symp-68	0	0				Symp-68	0	0	0	0		Symp-68						Symp-68	3.75	3.75	0	0
	Symp-69	0	0	0	0		Symp-69	3.33333	0	8.33333	5		Symp-69	0	0	0	1.66667		Symp-69
	Symp-70	0	0	0	0		Symp-70	3.75	5	12.5	0		Symp-70	3.75	1.25				Symp-70
	Symp-71	0	0	0	1.66667		Symp-71	0	0	0	1.66667		Symp-71	0	1.66667	1.66667	0		Symp-71
	Symp-72	0	0				Symp-72	0	0				Symp-72	0	12.5				Symp-72
	Symp-73	0	0	0	0		Symp-73	1.25	0	0	0		Symp-73	0	0	0	0		Symp-73
	Symp-74	0	0				Symp-74	0	0				Symp-74	0	0				Symp-74
	Symp-75	0	0				Symp-75	17.3611	10.4167				Symp-75	7.5	0				Symp-75
	Symp-76	0	0	0	0		Symp-76	0.833333	0	0			Symp-76	0	0				Symp-76
	Symp-77	0	0	0	0		Symp-77	3.90625	0				Symp-77	1.25	2.5	0	0		Symp-77
	Symp-78	0	0				Symp-78	0	0				Symp-78						Symp-78	1.25	0
	Symp-79	0	0	0	0		Symp-79	3.75	0	0	0		Symp-79	2.5	3.75	2.5			Symp-79
	Symp-80	0	0	0	0		Symp-80	0	0	0	0		Symp-80	0	0.833333				Symp-80	3.33333	0	0	0
	Symp-81						Symp-81	0	0				Symp-81	0	0				Symp-81	0	0
	Symp-82	0	0				Symp-82	1.25	0				Symp-82	5	1.25				Symp-82
	Symp-83	0	0	0	0		Symp-83	0	0				Symp-83	0	0	0	0		Symp-83
	Symp-84	0	1.25	0	0		Symp-84	0	0				Symp-84	1.25	0	0	2.5		Symp-84
	Symp-85	0	0				Symp-85	0	0				Symp-85						Symp-85
	Symp-86	0	0				Symp-86	0	1.25				Symp-86						Symp-86
	Symp-87	0.833333	0.833333	0	0		Symp-87	0	0.833333	0	0		Symp-87						Symp-87
	Symp-88	0	0				Symp-88	2.5	2.5				Symp-88						Symp-88
	Symp-89	1.25	1.25				Symp-89	0	0				Symp-89						Symp-89
	Symp-90	0	0	0	0		Symp-90	0	0	0			Symp-90						Symp-90
	Symp-91						Symp-91						Symp-91	6.66667	5	0	5		Symp-91	4.16667	4.16667	1.66667	0
	Symp-92	0	0				Symp-92	0	0				Symp-92						Symp-92
	Symp-93	0	0	0	0		Symp-93	0	0	0	0		Symp-93						Symp-93
	Symp-94	1.66667	1.66667				Symp-94	28.3333	16.6667	1.66667	5		Symp-94						Symp-94
	Symp-95	0	0				Symp-95	8.33333	10	15	8.33333		Symp-95						Symp-95
	Symp-96	1.25	0				Symp-96	1.25	0				Symp-96						Symp-96
	Symp-97	0	0				Symp-97						Symp-97						Symp-97	1.66667	1.66667
	Symp-98	1.66667	0				Symp-98	6.66667	0.833333	1.66667	0		Symp-98						Symp-98
	Symp-99	0	0				Symp-99	0	0				Symp-99						Symp-99
	Symp-100	0	0	0	0		Symp-100	2.5	0	0	0		Symp-100						Symp-100
	Symp-101	0	0	0			Symp-101	0	0	0	0		Symp-101						Symp-101
	Symp-102	0	0				Symp-102	0	0				Symp-102						Symp-102
	Symp-103	0	0				Symp-103						Symp-103						Symp-103	0	0
	Symp-104	0	0				Symp-104	1.25	1.25				Symp-104						Symp-104
	Symp-105	0	0	0	0		Symp-105	0	0	0	0		Symp-105						Symp-105
